# Supplementary material for: Neonatal cardiac dysfunction and transcriptome changes caused by the absence of Celf1
Source: Sci Rep. 2016 Oct 19;6:35550. doi: 10.1038/srep35550 (PMC5069560; doi:10.1038/srep35550)
Supplement: Supplementary Table S7 [file srep35550-s2.xls]

## Sheet: PN3, Celf1 hom vs Celf1 wt
Gene	logFC	logCPM	PValue	FDR	FPKM				FPKM averages		Changes
					Cel1 wt PN3 rep CG35139	Celf 1 wt PN3 rep CG35140	Celf1 hom PN3 rep CG35137	Celf1 hom PN3 rep CG35138	Celf1 wt PN3	Celf1 hom PN3	Celf1 hom / Celf1 wt	Fold change
Celf1	4.20609	6.07843	6.89667e-233	8.52843e-229	58.4	57.82	2.61	3.03	58.11	2.82	0.0485287	-20.6064
BC002221	4.17707	5.61832	1.3631e-228	8.42802e-225	55.39	56.95	3.02	3.1	56.17	3.06	0.0544775	-18.3562
AK141396	2.69031	1.58066	4.63635e-07	5.08651e-05	1.24	5.15	0.14	0.81	3.195	0.475	0.14867	-6.72632
AK217863	2.28613	-2.80922	6.58205e-06	0.00043526	4.57	3.02	1.54	0	3.795	0.77	0.202899	-4.92857
Cacng6	2.19719	0.691421	1.00268e-13	4.42828e-11	3.8	4.91	0.96	0.91	4.355	0.935	0.214696	-4.65775
Jmjd7	1.87999	2.24316	1.58048e-13	6.51476e-11	2.32	2.19	0.72	0.49	2.255	0.605	0.268293	-3.72727
2610035D17Rik	1.66393	1.32486	2.9772e-05	0.00138406	1.65	4.34	0.36	1.34	2.995	0.85	0.283806	-3.52353
Vtn	1.68998	2.94897	3.36541e-14	1.80942e-11	7.53	7.37	2.28	2.28	7.45	2.28	0.30604	-3.26754
Kcnd2	1.61904	2.53334	1.08195e-10	3.26327e-08	1.9	2.06	0.75	0.52	1.98	0.635	0.320707	-3.11811
Ces1d	1.51555	1.25507	1.52156e-05	0.000811015	1.13	2.82	0.48	0.86	1.975	0.67	0.339241	-2.94776
Acss3	1.55189	2.4253	9.41578e-09	1.76417e-06	3.07	5.21	1.3	1.51	4.14	1.405	0.339372	-2.94662
Hbb-b1	1.5288	8.06425	5.91283e-23	1.46236e-19	894.13	845.66	220.98	369.5	869.895	295.24	0.339397	-2.9464
Pla2g4b	1.55189	3.03835	3.1868e-12	1.09467e-09	2.23	2.55	0.95	0.68	2.39	0.815	0.341004	-2.93252
Art1	1.52549	1.57936	2.03733e-09	4.49887e-07	3.11	3.96	1.17	1.25	3.535	1.21	0.342291	-2.92149
Oprd1	1.51268	1.65374	5.38465e-08	8.17547e-06	1.14	1.26	0.5	0.33	1.2	0.415	0.345833	-2.89157
Lingo3	1.51695	2.04375	1.70119e-09	3.82489e-07	1.95	1.76	0.65	0.64	1.855	0.645	0.347709	-2.87597
Ifi27l2a	1.45715	1.20304	1.2255e-06	0.000109025	15.1	8.07	3.82	4.49	11.585	4.155	0.358653	-2.78821
Abca4|ABCR	1.52427	4.67657	3.44276e-22	7.09553e-19	5.84	6.88	1.99	2.61	6.36	2.3	0.361635	-2.76522
Cd59a	1.42389	5.16433	1.36492e-34	5.62618e-31	31.1	37.42	11.52	13.59	34.26	12.555	0.366462	-2.72879
Hcn2	1.41724	3.62448	9.5336e-14	4.42828e-11	5.83	5.98	1.72	2.62	5.905	2.17	0.367485	-2.7212
Bmf	1.40766	4.35656	8.2189e-14	4.0654e-11	5.02	8.29	2.07	2.83	6.655	2.45	0.368144	-2.71633
Art5	1.39258	0.565252	1.05491e-06	9.59189e-05	1.33	1.59	0.51	0.59	1.46	0.55	0.376712	-2.65455
Gfra1|GDNFR-alpha	1.37962	1.46746	5.42122e-08	8.17547e-06	1.13	1.36	0.41	0.53	1.245	0.47	0.37751	-2.64894
AK085771	1.36582	1.88258	4.65578e-07	5.08651e-05	4.54	6.17	1.64	2.42	5.355	2.03	0.379085	-2.63793
AK003793	1.33111	0.914237	1.36597e-05	0.000747415	2.96	2.45	1.4	0.74	2.705	1.07	0.395564	-2.52804
AK140370|AK089118|Mir670	1.35822	-0.177475	6.21794e-06	0.000418395	1.61	2.54	0.89	0.76	2.075	0.825	0.39759	-2.51515
Scara5	1.25641	3.24248	7.70028e-09	1.48784e-06	3.22	4.12	1.26	1.75	3.67	1.505	0.410082	-2.43854
Lrrc15	1.24705	3.19992	1.52084e-08	2.72561e-06	2.37	2.62	1.16	0.92	2.495	1.04	0.416834	-2.39904
H2-T23|H2-T9	1.20022	3.17578	3.26954e-08	5.31988e-06	10.38	11.32	3.61	5.53	10.85	4.57	0.421198	-2.37418
Efhd1	1.21982	1.47016	1.69398e-06	0.000144467	2.41	2.31	1.13	0.87	2.36	1	0.423729	-2.36
Asb15	1.21114	3.942	1.68783e-10	4.74356e-08	4.33	6.09	2.23	2.2	5.21	2.215	0.425144	-2.35214
Rtn2	1.19507	4.72682	1.73874e-14	9.77331e-12	35.98	47.74	16.4	19.25	41.86	17.825	0.425824	-2.34839
Arrdc4	1.17649	4.75411	2.68671e-10	7.22258e-08	10.93	14.15	4.36	6.57	12.54	5.465	0.435805	-2.2946
Trem2	1.17472	0.541217	3.91954e-05	0.00170666	2.24	2.12	0.89	1.02	2.18	0.955	0.438073	-2.28272
Gpt2	1.18334	4.0851	4.40236e-14	2.26831e-11	6.7	7.17	2.65	3.46	6.935	3.055	0.440519	-2.27005
A930018M24Rik	1.16297	-0.553629	0.000182219	0.00548254	1.11	1.09	0.5	0.47	1.1	0.485	0.440909	-2.26804
Pla2g4e	1.14182	2.84434	1.72458e-07	2.29314e-05	2.1	2.45	0.86	1.16	2.275	1.01	0.443956	-2.25248
Tox	1.14445	2.54794	3.15853e-06	0.000250374	2.4	3.58	1.43	1.24	2.99	1.335	0.446488	-2.2397
Usp18	1.13742	1.17837	8.90304e-06	0.00053907	2.12	1.75	0.84	0.9	1.935	0.87	0.449612	-2.22414
Stmn4	1.11598	-0.24695	0.000189229	0.00563858	1.05	1.1	0.44	0.53	1.075	0.485	0.451163	-2.21649
mKIAA4128|Osbpl6	1.11994	2.7398	3.91621e-06	0.000297104	1.03	1.34	0.46	0.61	1.185	0.535	0.451477	-2.21495
Pltp	1.11484	3.17641	2.7654e-07	3.35264e-05	7.32	7.76	2.76	4.08	7.54	3.42	0.453581	-2.20468
Olfr608	1.10781	1.07565	1.66012e-05	0.000866203	3.37	4.01	1.77	1.6	3.69	1.685	0.45664	-2.18991
Tmsb15l|Tmsb15b2|Tmsb15b1	1.0515	0.811235	0.000384019	0.00916754	4.9	6.42	1.88	3.31	5.66	2.595	0.458481	-2.18112
Slc2a12	1.09001	2.79232	3.28843e-05	0.00149503	2.64	2.59	0.77	1.64	2.615	1.205	0.460803	-2.17012
Mpa2l|Gbp6|Gbp10	1.08871	3.36957	4.83393e-07	5.19794e-05	2.6	4.18	1.41	1.72	3.39	1.565	0.461652	-2.16613
Iigp1|IIGP	1.07698	3.14669	6.84106e-07	6.8223e-05	4.11	4.6	1.67	2.37	4.355	2.02	0.463835	-2.15594
Pcsk6	1.07949	5.91248	3.60757e-21	6.37303e-18	19.85	19.67	8.27	10.17	19.76	9.22	0.466599	-2.14317
Rasd2	1.07175	2.44273	0.000194152	0.00574376	1.86	3.71	1.36	1.24	2.785	1.3	0.466786	-2.14231
C1s	1.07233	2.98498	9.95962e-07	9.12301e-05	3.61	4.16	1.84	1.8	3.885	1.82	0.468468	-2.13462
Cdv1R|Ift81	0.65462	5.83159	1.63747e-05	0.000861659	31.08	52.59	17.18	22.77	41.835	19.975	0.477471	-2.09437
Pik3ip1	1.03127	5.01428	2.43083e-08	4.11775e-06	16.15	26.05	7.77	12.43	21.1	10.1	0.478673	-2.08911
Gm5098	1.03572	0.774412	0.000208911	0.00602452	1.68	1.23	0.55	0.85	1.455	0.7	0.4811	-2.07857
Ifi203	1.01754	5.14737	1.01365e-18	1.13953e-15	11.57	12.85	5.61	6.14	12.21	5.875	0.481163	-2.0783
Cd24a	1.01602	4.49352	1.58567e-06	0.000136169	13.12	23.61	6.33	11.35	18.365	8.84	0.48135	-2.07749
Slc6a13	1.13054	1.24376	8.50715e-06	0.000518224	2.27	2.95	1.22	1.3	2.61	1.26	0.482759	-2.07143
Rgma	1.04356	5.2822	1.88601e-19	2.59138e-16	14.5	16.73	8.11	6.97	15.615	7.54	0.482869	-2.07095
Ky	1.02059	5.15899	6.11578e-11	1.89069e-08	8.15	9.85	4.74	4.02	9	4.38	0.486667	-2.05479
Kcnb1	1.00302	4.44784	1.32047e-10	3.79743e-08	7.82	8.45	3.83	4.17	8.135	4	0.491703	-2.03375
Alox5	1.00982	2.66375	4.51132e-06	0.000328159	3.44	2.91	1.48	1.65	3.175	1.565	0.492913	-2.02875
2810002D19Rik	0.993298	1.99897	5.87891e-05	0.00234307	3.51	4.6	1.96	2.04	4.055	2	0.493218	-2.0275
Scn4a	0.998104	2.42863	6.2385e-06	0.000418395	1.05	1.17	0.54	0.56	1.11	0.55	0.495495	-2.01818
P2ry14|AK157216	1.00499	1.10773	7.97692e-05	0.00286424	1.78	1.81	0.78	1	1.795	0.89	0.495822	-2.01685
Entpd2	0.987827	2.91936	6.23939e-06	0.000418395	4.93	6.42	2.8	2.83	5.675	2.815	0.496035	-2.01599
Htra3	0.977566	5.59318	1.50197e-17	1.32667e-14	21.75	28.35	12.59	12.48	25.05	12.535	0.500399	-1.9984
Fox1|Rbfox1	0.968361	4.53971	4.75217e-10	1.22428e-07	6.64	8.96	3.76	4.08	7.8	3.92	0.502564	-1.9898
Ddit4l	0.94796	1.75318	0.00187825	0.0291789	1.16	2.33	0.65	1.11	1.745	0.88	0.504298	-1.98295
Cacna1h	0.986345	4.90651	5.23501e-05	0.00214358	6.85	2.88	2.75	2.16	4.865	2.455	0.504625	-1.98167
Hba-a2	0.950469	9.41787	5.99894e-06	0.000412127	2330	2273.85	742.7	1582.42	2301.93	1162.56	0.505038	-1.98005
Nt5c1a	0.960044	2.23024	0.000103082	0.00348471	6.15	7.12	3.57	3.15	6.635	3.36	0.506405	-1.9747
Ggt5	0.951959	3.26495	1.05064e-05	0.00060711	3.02	3.23	1.34	1.84	3.125	1.59	0.5088	-1.96541
Beta-s	0.933642	10.5227	8.46156e-06	0.000517998	4233.6	4073.41	1321.47	2925.95	4153.51	2123.71	0.511306	-1.95578
Cpa1	0.941806	3.02198	1.51828e-05	0.000811015	7.36	7.76	3.57	4.19	7.56	3.88	0.513228	-1.94845
Olfml2a	0.940189	3.53445	7.00042e-07	6.92538e-05	6.17	7.37	3.41	3.54	6.77	3.475	0.513294	-1.9482
BC057022	0.946444	2.80971	1.65808e-05	0.000866203	3.82	3.44	1.86	1.87	3.63	1.865	0.513774	-1.94638
Ramp1	0.982351	5.23353	2.49668e-10	6.86087e-08	18.37	26.51	12.21	10.88	22.44	11.545	0.514483	-1.9437
Gpr133	0.927842	2.94573	2.06372e-05	0.00102903	1.87	2.22	1	1.11	2.045	1.055	0.515892	-1.93839
Bcl2l11	0.954492	5.97497	6.78928e-17	5.59708e-14	15.4	20.08	9.35	8.98	17.74	9.165	0.516629	-1.93562
Ifitm1	0.92362	0.52448	0.00201744	0.0308759	3.2	3.99	1.32	2.4	3.595	1.86	0.517385	-1.9328
Irf7	0.912299	1.95168	0.000219713	0.00624592	3.48	2.7	1.34	1.86	3.09	1.6	0.517799	-1.93125
Colec11	0.916688	4.35043	7.36946e-07	7.09639e-05	19.29	24.74	8.48	14.33	22.015	11.405	0.518056	-1.93029
Cpa3	0.91037	1.80309	0.000619784	0.0130745	3.02	4.1	1.35	2.34	3.56	1.845	0.518258	-1.92954
Rsad2	0.922096	3.36861	0.000112497	0.00375983	4.04	3.4	1.37	2.49	3.72	1.93	0.518817	-1.92746
Egf	0.998515	3.27453	3.96815e-06	0.000297395	2.67	3.57	1.51	1.73	3.12	1.62	0.519231	-1.92593
Igsf1	0.973469	2.14638	7.30494e-05	0.00270458	2.38	2.2	1.02	1.37	2.29	1.195	0.521834	-1.91632
Xirp2	0.674051	5.91111	8.93654e-06	0.00053907	8.99	7.48	3	5.64	8.235	4.32	0.52459	-1.90625
Osta	0.905892	1.52244	0.000308618	0.00790138	2.32	3.12	1.54	1.32	2.72	1.43	0.525735	-1.9021
Ifih1	0.887801	2.38598	0.000277816	0.00735648	1.42	1.24	0.64	0.76	1.33	0.7	0.526316	-1.9
Ivd	0.905142	6.36491	1.94455e-15	1.41449e-12	55.46	57.23	28.68	30.65	56.345	29.665	0.526489	-1.89938
Pak6	0.898217	4.53712	1.09936e-08	2.02905e-06	8.31	7.3	4.49	3.77	7.805	4.13	0.529148	-1.88983
D630042P16Rik	0.895433	2.41141	0.000209002	0.00602452	5.32	5.77	2.18	3.69	5.545	2.935	0.529306	-1.88927
Bckdha	0.889896	6.0678	3.70159e-15	2.54299e-12	51.14	57.31	24.15	33.33	54.225	28.74	0.530014	-1.88674
Me3	0.889219	4.78833	1.44367e-14	8.50116e-12	14.35	13.06	6.84	7.69	13.705	7.265	0.530099	-1.88644
Cib2	0.882069	0.0980965	0.00224513	0.0334018	2.13	2.81	1.22	1.4	2.47	1.31	0.530364	-1.8855
Efnb3	0.889097	7.49868	6.83262e-09	1.36278e-06	66.3	87.22	39.84	41.68	76.76	40.76	0.531006	-1.88322
AK145129	0.856371	5.15443	4.36719e-05	0.00187516	13.13	25.56	7.49	13.31	19.345	10.4	0.537607	-1.8601
Gadd45a	0.864808	2.64743	0.000319418	0.0080941	6.94	8.44	3.19	5.08	7.69	4.135	0.537711	-1.85973
Pamr1	0.871518	3.79403	3.85099e-08	6.10529e-06	6.67	6.74	3.97	3.25	6.705	3.61	0.538404	-1.85734
Igfbp6	0.861706	0.381763	0.00255755	0.0366898	1.4	1.6	0.82	0.8	1.5	0.81	0.54	-1.85185
Maob	0.861848	3.60514	4.46385e-06	0.000326627	6.09	7.87	3.35	4.19	6.98	3.77	0.540115	-1.85146
Gal3st3	0.860568	3.29005	6.61654e-05	0.00251754	5.19	5.97	2.64	3.4	5.58	3.02	0.541219	-1.84768
Ccdc48	0.864931	1.28188	0.000625439	0.0131103	1.1	1.32	0.65	0.66	1.21	0.655	0.541322	-1.84733
BC025054|AK012007	0.806342	0.879148	0.00161209	0.025991	1.41	1.69	0.79	0.89	1.55	0.84	0.541935	-1.84524
Hs3st1	0.849659	2.18513	0.000471066	0.0106299	3.66	4.05	1.67	2.52	3.855	2.095	0.54345	-1.8401
BC019681	0.850077	5.97209	0.00270985	0.0381663	16.2	47.55	21.63	13.02	31.875	17.325	0.543529	-1.83983
Lhx6	0.873737	3.22785	5.13385e-05	0.0021213	3.42	4.02	1.75	2.3	3.72	2.025	0.544355	-1.83704
Steap4	0.851635	5.61232	2.48063e-08	4.14533e-06	20.67	21.54	9.03	13.95	21.105	11.49	0.544421	-1.83681
Nme5	1.00298	-0.741666	0.00140599	0.0234952	1.33	1.48	0.66	0.87	1.405	0.765	0.544484	-1.8366
Mllt4	0.84636	3.39164	7.74226e-05	0.00281114	5.01	5.79	2.3	3.59	5.4	2.945	0.54537	-1.83362
Car7	0.830439	1.93133	0.000760524	0.0152921	3.51	3.42	1.71	2.07	3.465	1.89	0.545455	-1.83333
Sqrdl	0.848062	3.16612	8.33905e-05	0.00297178	7.19	8.22	3.53	4.88	7.705	4.205	0.54575	-1.83234
Tnfaip8	0.853191	5.20142	9.69528e-14	4.42828e-11	15.31	14.95	7.54	8.98	15.13	8.26	0.545935	-1.83172
Ms4a7	0.838218	1.12247	0.000984822	0.0182583	3.38	3.51	1.84	1.93	3.445	1.885	0.54717	-1.82759
AK013372	0.833128	5.75298	0.000104459	0.00350728	61.44	123.76	59.46	42.41	92.6	50.935	0.550054	-1.818
Trim12a|Trim12|Trim5	0.815375	3.1259	0.000159574	0.00493324	6.35	7.48	3.29	4.33	6.915	3.81	0.550976	-1.81496
Ypel1	0.806083	2.60805	0.000794609	0.0156717	3.08	3.87	1.49	2.34	3.475	1.915	0.551079	-1.81462
Cd68	0.829198	1.67629	0.000787649	0.0155841	4.71	5.39	2.38	3.19	5.05	2.785	0.551485	-1.81329
Foxo6	0.829233	2.69861	0.000144425	0.00455602	3.09	3.93	1.83	2.05	3.51	1.94	0.552707	-1.80928
Mdga1	0.818108	4.88418	9.40376e-08	1.32144e-05	4.33	6.73	2.64	3.49	5.53	3.065	0.55425	-1.80424
Kcnip2	0.839752	4.62642	7.21476e-08	1.03742e-05	50.66	63.42	32.57	30.79	57.04	31.68	0.5554	-1.80051
Nr3c2	0.821188	3.46826	1.46321e-05	0.000786697	3.08	4.1	2.04	1.96	3.59	2	0.557103	-1.795
Osbp2	0.854885	3.01178	9.97068e-05	0.00339662	2.51	2.98	1.74	1.32	2.745	1.53	0.557377	-1.79412
Lrp3	0.805776	3.67754	1.73453e-05	0.000893718	3.97	5.5	2.41	2.89	4.735	2.65	0.559662	-1.78679
547127|Tmem181b|Tmem181a	0.809311	5.94386	0.000137444	0.00437418	10.27	24.3	9.96	9.39	17.285	9.675	0.559734	-1.78656
Ddx60	0.951407	1.98829	0.000115736	0.00384729	1.03	1.06	0.57	0.6	1.045	0.585	0.559809	-1.78632
Dbh	0.821763	1.56484	0.00114452	0.0204525	1.67	1.88	1.14	0.85	1.775	0.995	0.560563	-1.78392
Ypel3	0.799204	4.77642	1.9294e-07	2.53819e-05	39.39	49.19	20.79	28.94	44.29	24.865	0.561413	-1.78122
Ctsf	0.80311	4.28708	2.14228e-07	2.78858e-05	12.31	14.97	6.8	8.57	13.64	7.685	0.563416	-1.77489
AK139359	0.799532	1.52638	0.00136995	0.0230801	4.05	5.58	2.69	2.74	4.815	2.715	0.563863	-1.77348
Asb14	0.787153	3.4228	0.000241588	0.00665361	6.65	8.86	3.82	4.93	7.755	4.375	0.564152	-1.77257
Cabc1|Adck3	0.808863	7.94197	1.09075e-12	4.08735e-10	81.89	80.98	47.08	44.89	81.435	45.985	0.564683	-1.7709
9030617O03Rik	0.822417	4.04764	1.08556e-07	1.50832e-05	6.36	7.58	3.26	4.63	6.97	3.945	0.565997	-1.76679
Mill2	0.749098	1.63659	0.00257451	0.0368477	2.85	3.26	1.7	1.76	3.055	1.73	0.566285	-1.7659
Ticam1	0.796729	4.08231	3.32769e-07	3.91906e-05	7.77	8.31	4.32	4.8	8.04	4.56	0.567164	-1.76316
Cecr2	0.790333	3.80694	2.15954e-05	0.00106394	1.79	2.12	0.88	1.34	1.955	1.11	0.567775	-1.76126
C1qtnf7	0.788507	2.81078	0.00031518	0.00801958	6.8	7.14	3.98	3.95	6.97	3.965	0.568867	-1.75788
Pi16	0.782549	4.47498	3.43959e-07	4.01264e-05	10.99	16.2	6.45	9.02	13.595	7.735	0.568959	-1.7576
Zfp467	0.619507	4.40963	5.71074e-05	0.00230749	12.87	14.85	7.48	8.39	13.86	7.935	0.572511	-1.74669
Alas2	0.775677	5.28573	0.000210328	0.00604863	27.75	26.78	9.77	21.46	27.265	15.615	0.572712	-1.74608
Slc26a10	0.780281	4.38456	5.53695e-07	5.75378e-05	13.27	12.39	7.05	7.7	12.83	7.375	0.574825	-1.73966
Rps6kl1	0.809556	1.40132	0.00120874	0.0212924	1.41	1.51	0.77	0.91	1.46	0.84	0.575342	-1.7381
Gm5057	0.766881	4.8214	5.38782e-07	5.69451e-05	11.2	16.68	6.78	9.27	13.94	8.025	0.575681	-1.73707
B3gnt1	0.783663	2.63736	0.00153077	0.0250721	3.84	3.18	2.37	1.68	3.51	2.025	0.576923	-1.73333
Clec3b	0.761643	4.93779	3.96671e-11	1.25775e-08	44.75	49	27.34	27.11	46.875	27.225	0.5808	-1.72176
Cacna1g	0.740306	7.04987	1.53194e-06	0.000132475	22.53	28.82	15.79	14.07	25.675	14.93	0.5815	-1.71969
C1ra	0.749234	1.78624	0.00250886	0.0361591	1.44	1.93	0.98	0.98	1.685	0.98	0.581602	-1.71939
Rsph3a	0.769689	5.08177	0.00125774	0.0217831	32.86	14.37	11.03	16.48	23.615	13.755	0.582469	-1.71683
Ccdc85a	0.754401	3.34187	0.000418912	0.00975316	2.43	2.6	1.15	1.78	2.515	1.465	0.582505	-1.71672
Dnm3	0.760243	1.69874	0.00203337	0.031076	1.21	1.26	0.64	0.8	1.235	0.72	0.582996	-1.71528
Dpyd	0.763658	2.2911	0.00366726	0.0477864	1.16	1.77	0.71	1	1.465	0.855	0.583618	-1.71345
Astn2|mKIAA0634	0.747808	3.30467	0.000562425	0.0121378	2.31	3.06	1.61	1.55	2.685	1.58	0.588454	-1.69937
Mall	0.737785	3.65012	2.63091e-06	0.00021264	8.39	9.01	4.88	5.39	8.7	5.135	0.59023	-1.69426
Klhl38	0.728629	3.65135	0.000657806	0.0135574	5.72	9.61	4.24	4.82	7.665	4.53	0.590998	-1.69205
Matn4	0.71674	2.63106	0.00105126	0.019259	3.26	3.76	2.04	2.12	3.51	2.08	0.592593	-1.6875
C1qtnf9	0.736682	4.31333	2.4832e-06	0.000204715	14.76	13.74	8.5	8.4	14.25	8.45	0.592982	-1.68639
Gstt1	0.721444	1.58546	0.00346246	0.0458424	3.73	4.92	2.18	2.95	4.325	2.565	0.593064	-1.68616
Islr	0.71931	5.47345	3.57531e-10	9.40687e-08	25.01	31.54	17.74	15.9	28.275	16.82	0.594872	-1.68103
Lad1	0.721519	3.14214	0.000793645	0.0156717	3.32	4.44	2.04	2.58	3.88	2.31	0.595361	-1.67965
Mndal	0.714065	3.22141	0.00087236	0.0168556	6.92	6.63	3.24	4.87	6.775	4.055	0.598524	-1.67078
Tcp11l2	0.703247	5.95951	3.65753e-06	0.000280925	30.31	38.77	17.39	24.21	34.54	20.8	0.6022	-1.66058
Ctse	0.704426	5.93514	0.00072494	0.0147202	27.91	23.03	9.31	21.39	25.47	15.35	0.60267	-1.65928
BC054394	0.704455	2.87382	0.0011495	0.0205119	6.1	6.59	3.42	4.24	6.345	3.83	0.603625	-1.65666
Pdzx|Magix	0.707209	2.36261	0.00360731	0.0473281	2.3	2.57	1.34	1.6	2.435	1.47	0.603696	-1.65646
Timp4	0.698333	2.7508	0.00360912	0.0473281	5.61	7.77	3.55	4.53	6.69	4.04	0.603886	-1.65594
Ly6c1	0.701096	5.37079	8.03114e-10	2.0268e-07	73.81	78.33	43.1	48.83	76.07	45.965	0.604246	-1.65495
Car8	0.707046	4.02319	0.00091738	0.0174453	4.52	2.68	1.62	2.74	3.6	2.18	0.605556	-1.65138
Rasl10b	0.715942	2.5336	0.00371292	0.0481783	2.67	1.95	1.51	1.29	2.31	1.4	0.606061	-1.65
BC019819	0.692374	4.45204	0.000932581	0.0175797	14.98	13.89	5.36	12.15	14.435	8.755	0.606512	-1.64877
Rxrg	0.71907	3.00899	0.00115427	0.0205673	6.5	6.26	4.6	3.15	6.38	3.875	0.607367	-1.64645
Fitm1	0.6989	6.0006	1.01387e-09	2.41106e-07	105.49	107.85	67.5	62.08	106.67	64.79	0.607387	-1.6464
Aqp7	0.684289	3.66182	0.000233819	0.00648901	6.21	7.09	3.26	4.83	6.65	4.045	0.608271	-1.644
Grb14	0.692443	6.69698	9.82018e-10	2.41106e-07	64.58	77.56	42.95	43.6	71.07	43.275	0.608907	-1.64229
Gfpt2	0.69497	3.95379	9.41589e-06	0.000557489	6.32	7.2	4.23	4.01	6.76	4.12	0.609467	-1.64078
Tuba8	0.707008	4.57515	0.000199432	0.00585789	30.18	16.19	14.97	13.31	23.185	14.14	0.609877	-1.63967
Plxdc1	0.689346	2.70493	0.00155013	0.0252555	2.71	3.19	1.7	1.9	2.95	1.8	0.610169	-1.63889
Dyrk1b	0.688182	4.68242	7.96737e-06	0.000500125	12.37	15.06	7.68	9.07	13.715	8.375	0.610645	-1.63761
D4Bwg0951e	0.688013	2.47729	0.00164171	0.0263312	4.2	4.76	2.52	2.96	4.48	2.74	0.611607	-1.63504
Aqp1	0.682696	7.02637	1.28502e-09	2.99821e-07	57.24	66.24	34.43	41.25	61.74	37.84	0.612893	-1.63161
Asb13	0.680103	3.39285	0.000301398	0.00778098	5.28	6.46	3.34	3.86	5.87	3.6	0.613288	-1.63056
Mxd4	0.676305	5.36136	9.42223e-06	0.000557489	45.44	54.9	26.64	34.95	50.17	30.795	0.613813	-1.62916
Msrb2	0.678396	5.10765	2.94721e-09	6.28365e-07	41.18	41.89	23.48	27.61	41.535	25.545	0.615023	-1.62595
Mxra8|asp3	0.670488	5.81221	1.04179e-05	0.000604823	30.77	38.14	17.58	24.82	34.455	21.2	0.615295	-1.62524
Pkig	0.695503	6.7444	8.40523e-06	0.000517998	151.64	137.61	103.61	74.5	144.625	89.055	0.615765	-1.624
Pnpla7	0.681128	4.28268	1.1692e-05	0.000660198	5.5	6.37	3.56	3.75	5.935	3.655	0.615838	-1.6238
D2hgdh	0.692878	5.23521	1.61437e-09	3.69692e-07	16.21	17.08	10.38	10.14	16.645	10.26	0.616401	-1.62232
Pink1|PINK1	0.67113	7.56164	2.50909e-09	5.44341e-07	99.91	110.43	60.86	69.21	105.17	65.035	0.61838	-1.61713
2310050B05Rik	0.546236	3.66463	0.00317203	0.0426183	32.08	41.94	21.02	24.76	37.01	22.89	0.618481	-1.61686
Aplnr	0.66552	7.43642	0.000250885	0.00681855	61.54	63.21	28.02	49.19	62.375	38.605	0.618918	-1.61572
AK189470	0.659853	4.78181	1.69033e-05	0.00087826	47.87	59.21	29.27	37.13	53.54	33.2	0.620097	-1.61265
Sned1|Snep	0.666182	4.35405	1.87561e-05	0.000954476	5.14	7.28	4.01	3.7	6.21	3.855	0.620773	-1.61089
Gbp3	0.66954	2.91138	0.00186349	0.0290669	3.96	3.9	1.95	2.93	3.93	2.44	0.620865	-1.61066
Dbp	0.660728	3.88574	2.05713e-05	0.00102903	11.26	12.71	6.5	8.39	11.985	7.445	0.621193	-1.60981
Aldh1l2	0.659687	5.86823	1.63614e-05	0.000861659	10.08	14.33	7.37	7.81	12.205	7.59	0.621876	-1.60804
AK009724	0.651618	3.56174	0.000533648	0.0117421	20.83	27.07	14.6	15.3	23.95	14.95	0.624217	-1.60201
Hfe2	0.65773	6.03843	7.99062e-09	1.52018e-06	44.97	41.41	26.52	27.56	43.19	27.04	0.626071	-1.59726
Dnajc28	0.644089	4.13644	2.88149e-05	0.00134462	6.34	6.95	3.44	4.91	6.645	4.175	0.628292	-1.59162
Slc35f1	0.643048	2.89833	0.00300269	0.041029	1.61	2.16	1.14	1.23	1.885	1.185	0.628647	-1.59072
Trim63	0.65443	7.86735	1.91865e-05	0.00096841	161.29	188.82	112.76	107.48	175.055	110.12	0.629059	-1.58967
Asrgl1	0.643718	4.52072	3.11706e-05	0.00144365	13.44	13.03	7.54	9.16	13.235	8.35	0.630903	-1.58503
Per3	0.689078	5.1342	6.89995e-06	0.000444223	7.35	9.38	4.69	5.87	8.365	5.28	0.631201	-1.58428
Bbs9	0.601399	3.65421	0.00123789	0.0215299	4.48	5.85	3	3.53	5.165	3.265	0.632139	-1.58193
Klf2	0.636139	5.68383	2.25968e-08	3.93567e-06	33.15	42.62	23.84	24.11	37.885	23.975	0.632836	-1.58019
A430105I19Rik	0.639531	4.27574	4.64531e-05	0.0019607	5.2	5.06	3.47	3.04	5.13	3.255	0.634503	-1.57604
Ephb1	0.643814	3.04716	0.00283706	0.039508	2.25	2.27	1.25	1.62	2.26	1.435	0.634956	-1.57491
Plscr2	0.630118	3.2494	0.000893382	0.0171813	6.47	6.87	4.16	4.33	6.67	4.245	0.636432	-1.57126
Klhdc8b	0.608766	6.2755	6.51513e-05	0.00250205	28.22	37.51	19.59	22.27	32.865	20.93	0.636848	-1.57023
Kcnn3|SK3	0.610346	3.3167	0.00131671	0.0224585	1.56	1.69	1.05	1.02	1.625	1.035	0.636923	-1.57005
Cd200	0.579584	5.43906	3.18342e-07	3.78521e-05	36.97	33.91	20.22	24.93	35.44	22.575	0.636992	-1.56988
Lrtm1	0.617789	5.69617	5.33851e-08	8.17547e-06	10.55	10.87	6.45	7.21	10.71	6.83	0.637722	-1.56808
Cpxm1	0.619016	3.62387	0.000914147	0.017445	5.49	7.75	3.88	4.58	6.62	4.23	0.638973	-1.56501
Abca1	0.614652	5.71346	4.46838e-05	0.00190575	5.43	7.12	3.06	4.96	6.275	4.01	0.639044	-1.56484
Slc28a2	0.630181	4.89253	3.99094e-08	6.24708e-06	9.75	9.88	5.92	6.63	9.815	6.275	0.639328	-1.56414
Zfp868	0.607946	4.10844	0.000952115	0.0178392	7.06	11.13	4.88	6.8	9.095	5.84	0.642111	-1.55736
Dusp1	0.613318	6.03198	7.18754e-08	1.03742e-05	38.7	50.25	29.77	27.47	44.475	28.62	0.643508	-1.55398
Nphp1	0.609559	4.21806	8.06109e-05	0.00288102	10.66	11.53	6.42	7.95	11.095	7.185	0.647589	-1.54419
Adam11	0.605511	4.21911	0.000103138	0.00348471	3.82	5.24	3.07	2.8	4.53	2.935	0.647903	-1.54344
Slc40a1	0.617768	4.61951	4.90985e-05	0.00205119	8.34	10.28	4.7	7.37	9.31	6.035	0.648228	-1.54267
Slfn5	0.604391	6.37579	5.90646e-05	0.00234307	17.98	19.94	9.31	15.28	18.96	12.295	0.64847	-1.54209
Nbl1	0.603441	3.85419	0.000123545	0.00404169	11	10.8	7.15	7.01	10.9	7.08	0.649541	-1.53955
Atp2a3	0.599517	3.64968	0.0013747	0.0230972	3.37	3.45	2	2.43	3.41	2.215	0.64956	-1.5395
Dgat2	0.60212	6.02063	1.24002e-07	1.68506e-05	36.4	38.39	24.28	24.32	37.395	24.3	0.649819	-1.53889
Foxo4	0.594917	5.45983	9.13191e-05	0.00319901	15.89	19.83	9.99	13.27	17.86	11.63	0.651176	-1.53568
BPOZ|Abtb1	0.591356	4.38994	0.000118922	0.00393205	13.56	15.97	8.39	10.84	14.765	9.615	0.651202	-1.53562
Adamts17	0.586966	4.04027	0.00146447	0.0241784	3.09	3.99	1.89	2.73	3.54	2.31	0.652542	-1.53247
Txnip	0.592453	9.86492	9.5221e-05	0.00329833	393.55	455.13	254.12	299.68	424.34	276.9	0.652543	-1.53247
Pdcd4	0.582347	4.47828	0.000129696	0.00419847	11.08	15.54	6.98	10.42	13.31	8.7	0.653644	-1.52989
Echdc2	0.578321	4.95792	0.000181533	0.00547522	32.15	42.27	24.59	24.24	37.21	24.415	0.656141	-1.52406
Phactr1	0.626695	4.06576	5.19571e-05	0.00213456	3.67	4.89	2.64	2.98	4.28	2.81	0.656542	-1.52313
Mmp11	0.60316	4.38261	9.25068e-05	0.00323147	10.92	13.89	7.62	8.68	12.405	8.15	0.656993	-1.52209
Kcnn2|SK2	0.597549	3.72521	0.000156907	0.00486292	5.2	4.94	3.52	3.15	5.07	3.335	0.657791	-1.52024
Sbk1	0.582134	6.1436	2.69947e-07	3.30511e-05	20.5	22.46	13.44	14.84	21.48	14.14	0.658287	-1.51909
Calcoco1	0.574081	7.34617	0.000151961	0.00475336	62.57	83.1	43.81	52.21	72.835	48.01	0.659161	-1.51708
Zfp46	0.563128	5.64921	0.00170521	0.0271036	10.28	16.53	6.14	11.56	13.405	8.85	0.660201	-1.51469
Phyhd1	0.571985	4.24794	0.000206191	0.00598535	16.87	24.99	13.01	14.66	20.93	13.835	0.661013	-1.51283
Ttc27	0.583991	4.23282	0.000204509	0.00595049	8.71	8.5	6.13	5.25	8.605	5.69	0.661243	-1.5123
DDO|Ddo	0.570293	5.33653	0.000242919	0.00666231	16.52	20.01	13.28	10.9	18.265	12.09	0.661922	-1.51075
mKIAA0348|Synj2	0.544431	5.52396	1.72571e-06	0.000146166	13.35	14.11	8.91	9.27	13.73	9.09	0.662054	-1.51045
Cd1d2|Cd1d1	0.56578	4.72341	0.000192917	0.00572933	14.94	22.8	10.46	14.54	18.87	12.5	0.662427	-1.5096
Mfap1a	0.571048	5.3304	5.47358e-07	5.73613e-05	13.9	15.53	9.39	10.13	14.715	9.76	0.663269	-1.50768
Lpin1	0.585228	5.78017	2.23763e-07	2.88235e-05	11.6	14.71	8.31	9.16	13.155	8.735	0.664006	-1.50601
Sobp	0.570743	4.28764	0.000259735	0.00695214	4.94	5.1	3.43	3.24	5.02	3.335	0.664343	-1.50525
Camk2b	0.669894	3.60077	0.000383888	0.00916754	4.33	4.85	3.02	3.09	4.59	3.055	0.665577	-1.50245
smoc2|Smoc2	0.562175	5.4307	9.86871e-07	9.12301e-05	18.74	19.87	13.48	12.22	19.305	12.85	0.665631	-1.50233
Itm2a	0.559561	7.08306	7.79569e-07	7.4155e-05	100.74	119.38	75.36	71.76	110.06	73.56	0.668363	-1.49619
Crispld2	0.556395	3.41878	0.00292778	0.040355	2.89	3.48	1.9	2.36	3.185	2.13	0.66876	-1.49531
Sesn1	0.537941	6.01255	1.82338e-06	0.000153388	25.75	31.55	17.68	20.67	28.65	19.175	0.669284	-1.49413
BC031353	0.562283	5.03948	0.000230907	0.00643275	8.82	11.02	5.98	7.3	9.92	6.64	0.669355	-1.49398
Klf9	0.552808	4.84943	1.2146e-06	0.000108839	10.3	11.77	6.62	8.18	11.035	7.4	0.670594	-1.49122
Plxnb1	0.553496	6.78553	9.89886e-07	9.12301e-05	13.92	16.99	10.43	10.32	15.455	10.375	0.671304	-1.48964
Rarg	0.546881	4.43116	0.000393939	0.00934096	9.88	10.87	6.42	7.51	10.375	6.965	0.671325	-1.48959
Ablim3	0.551055	6.29733	0.000275211	0.00730313	21.64	23.2	12.78	17.39	22.42	15.085	0.672837	-1.48624
Lims2	0.545139	4.74583	0.000356934	0.00868866	20.78	21.06	11.69	16.5	20.92	14.095	0.673757	-1.48421
Sod3	0.550634	3.22517	0.0038449	0.0495271	5.84	5.94	4.06	3.88	5.89	3.97	0.674024	-1.48363
Rsph3b|Rshl2a	0.553121	5.43622	0.000331639	0.00828496	43.01	30.61	22.44	27.22	36.81	24.83	0.674545	-1.48248
Abcb1a	0.545084	4.26487	0.000394305	0.00934096	4.61	4.83	2.73	3.64	4.72	3.185	0.674788	-1.48195
Tef	0.568629	6.14805	3.79097e-07	4.34066e-05	20.78	24.46	12.95	17.62	22.62	15.285	0.675729	-1.47988
Adamtsl2	0.509966	3.91513	0.000978402	0.0181665	4.95	7.31	3.84	4.47	6.13	4.155	0.677814	-1.47533
Fmo1	0.539679	4.58146	0.00038825	0.00925066	12.23	14.46	7.31	10.79	13.345	9.05	0.678157	-1.47459
1810011O10Rik	0.533275	5.66898	2.32017e-06	0.000192559	49.92	53.56	31.41	38.9	51.74	35.155	0.679455	-1.47177
Eda	0.537867	3.82127	0.000605675	0.012869	3.17	3.78	2.43	2.3	3.475	2.365	0.680576	-1.46934
Car4	0.527642	4.43223	0.000554532	0.0120094	21.05	24.06	12.83	17.88	22.555	15.355	0.68078	-1.4689
Gbp9	0.525347	4.54022	0.000521288	0.0115524	7.29	8.53	4.09	6.68	7.91	5.385	0.680784	-1.4689
Kcnj8	0.529481	5.42558	0.000480877	0.0108119	24.86	25.31	13.96	20.21	25.085	17.085	0.681084	-1.46825
Ifi27l1|ISG12a	0.551569	3.7936	0.000400122	0.00938883	20.06	19.69	12.22	14.89	19.875	13.555	0.682013	-1.46625
Ccbl1	0.524895	5.25546	4.23444e-06	0.000311685	28.18	28.37	18.3	20.31	28.275	19.305	0.682759	-1.46465
Mapkapk3	0.547372	4.42443	0.000541699	0.011856	9.56	11.57	8.64	5.79	10.565	7.215	0.682915	-1.46431
Sorcs2	0.537977	5.28573	0.0005588	0.0120806	7.88	8.66	6.24	5.06	8.27	5.65	0.683192	-1.46372
Ryr2|AK159010	0.529432	10.5806	0.000553712	0.0120094	107.82	110.14	75.1	73.87	108.98	74.485	0.683474	-1.46311
Epb4.1l3	0.545074	5.43851	0.000546723	0.0119238	15.18	12.51	11.11	7.83	13.845	9.47	0.684001	-1.46199
Hrc	0.528063	7.84872	3.05114e-06	0.000243422	117.79	121.54	82.52	81.3	119.665	81.91	0.684494	-1.46093
Sox4	0.518791	7.54123	0.000594062	0.0126877	69.2	87.91	48.02	59.68	78.555	53.85	0.685507	-1.45877
Rit1	0.520366	5.87961	3.95817e-06	0.000297395	25.88	33.11	19.02	21.42	29.495	20.22	0.68554	-1.4587
Atp5e	0.526017	7.40751	0.000816574	0.0159419	968.35	691.72	660.05	478.17	830.035	569.11	0.685646	-1.45848
Bcas3	0.525289	4.33508	0.000627615	0.0131103	8.8	10.29	5.82	7.27	9.545	6.545	0.685699	-1.45837
Cmbl	0.518345	3.69189	0.000891683	0.0171753	15.92	19.04	11.39	12.59	17.48	11.99	0.685927	-1.45788
Klc4	0.504012	5.00385	9.87673e-06	0.000581598	18.4	20.68	12.65	14.16	19.54	13.405	0.686029	-1.45767
D0H4S114	0.52141	9.03368	0.000552434	0.012006	288.27	329.6	185.55	238.46	308.935	212.005	0.686245	-1.45721
Isyna1	0.518142	5.31112	4.72286e-06	0.000339551	24.45	31.04	17.6	20.48	27.745	19.04	0.68625	-1.4572
Gpr22	0.528574	4.40288	0.000781127	0.0155285	5.99	5.21	4.13	3.56	5.6	3.845	0.686607	-1.45644
Nckap5	0.519503	3.99196	0.000904305	0.0173374	2.36	3.13	1.98	1.79	2.745	1.885	0.686703	-1.45623
2210020M01Rik	0.520725	4.34934	0.000932413	0.0175797	28.32	30.67	22.26	18.27	29.495	20.265	0.687066	-1.45547
Tmem86a	0.517657	5.02545	5.64376e-06	0.000396538	22.14	25.01	15.22	17.19	23.575	16.205	0.687381	-1.4548
Pdk2	0.518945	7.74806	4.03588e-06	0.000300649	112.53	128.23	80.92	84.6	120.38	82.76	0.68749	-1.45457
Nr1d1	0.519295	4.55794	6.6423e-06	0.000436908	10.63	11.84	7.5	7.95	11.235	7.725	0.687583	-1.45437
Sepp1	0.514375	7.91361	0.000657151	0.0135574	141.59	162.51	91.15	118.02	152.05	104.585	0.687833	-1.45384
Mfap4	0.51537	6.53439	4.99591e-06	0.000355856	71.75	90.18	54.99	56.41	80.965	55.7	0.687952	-1.45359
Capn1	0.515059	5.09385	6.23046e-06	0.000418395	13.07	14.51	8.94	10.04	13.79	9.49	0.68818	-1.45311
Per1	0.516283	5.13381	0.000847737	0.0165088	8.3	10.88	6.98	6.23	9.59	6.605	0.688738	-1.45193
Sema6a	0.489143	5.23208	0.00121234	0.0213254	6.47	6.91	3.69	5.56	6.69	4.625	0.69133	-1.44649
A430110N23Rik	0.509067	4.82956	9.33979e-06	0.000557489	7.35	8.89	5.61	5.63	8.12	5.62	0.692118	-1.44484
Prex1	0.523273	4.95321	0.00081324	0.0159374	6.45	5.54	4.38	3.92	5.995	4.15	0.692244	-1.44458
Abhd8	0.49732	5.32833	0.00106255	0.0193797	22.67	28.69	15.81	19.8	25.68	17.805	0.693341	-1.44229
Fbxo32	0.498752	4.94649	0.00106563	0.0194073	11.91	16.31	8.88	10.72	14.11	9.8	0.694543	-1.4398
Plxdc2	0.504541	4.05352	0.00122372	0.0213839	6.13	6.63	4.4	4.47	6.38	4.435	0.695141	-1.43856
Sema3c	0.511196	5.50719	0.0011605	0.0206486	11.29	10.8	9.04	6.34	11.045	7.69	0.696243	-1.43628
Ypel5	0.494205	5.49962	1.09164e-05	0.000627871	17.76	21.27	11.79	15.42	19.515	13.605	0.697156	-1.4344
Egr1	0.490619	5.54972	0.00143578	0.0238641	13.78	23.79	14.27	12	18.785	13.135	0.699228	-1.43015
Col6a6	0.491334	5.73109	1.40917e-05	0.000760949	7.94	9.88	6	6.47	8.91	6.235	0.699776	-1.42903
Klf4	0.494529	5.09933	1.59395e-05	0.000845956	13.53	14.19	9.56	9.85	13.86	9.705	0.700216	-1.42813
Chd3	0.458228	6.79527	0.00238968	0.0348887	17.32	22.15	12.33	15.35	19.735	13.84	0.701292	-1.42594
Wfdc1	0.498006	4.09533	0.00172068	0.0273143	21.24	18.73	15.85	12.2	19.985	14.025	0.701776	-1.42496
Macrod1	0.493595	6.25214	1.72399e-05	0.000892004	83.12	77.33	60.57	52.12	80.225	56.345	0.702337	-1.42382
6820431F20Rik	0.475914	8.00247	2.31181e-05	0.00111914	95.81	99.43	66.37	70.76	97.62	68.565	0.702366	-1.42376
Pcmtd2	0.482987	5.93874	0.00137241	0.0230901	19.06	23.62	12.8	17.18	21.34	14.99	0.702437	-1.42362
Jam2	0.478671	4.5089	0.00184097	0.0288536	21.08	23.45	14.21	17.08	22.265	15.645	0.702672	-1.42314
Adamts7	0.494943	5.62172	1.26183e-05	0.000699719	11.75	12.64	8.09	9.06	12.195	8.575	0.703157	-1.42216
Ppp1r1b	0.509037	3.97735	0.00118249	0.0208896	13.01	12.32	8.8	9.03	12.665	8.915	0.703908	-1.42064
Klhl24	0.478147	7.51371	0.00139643	0.0233988	28.61	36.48	18.78	27.06	32.545	22.92	0.704256	-1.41994
Anpep	0.482434	5.02285	2.46593e-05	0.00118193	9.48	11.45	7.27	7.48	10.465	7.375	0.70473	-1.41898
Irf9	0.476769	4.39285	0.00196005	0.0302597	10.07	10.57	6.59	7.96	10.32	7.275	0.704942	-1.41856
3110057O12Rik	0.482284	5.1639	2.15219e-05	0.00106394	17.76	18.84	11.83	14.03	18.3	12.93	0.706557	-1.41531
Dcn	0.477302	9.03344	0.00175532	0.027793	330.7	378.3	247.15	254.22	354.5	250.685	0.707151	-1.41413
Hbp1	0.478288	7.20969	0.00154031	0.0251617	55.93	69.12	39.54	48.9	62.525	44.22	0.707237	-1.41395
Cul9	0.505301	4.66511	1.27357e-05	0.00070308	5.33	5.78	3.86	4	5.555	3.93	0.707471	-1.41349
Ushbp1	0.452697	6.01065	6.00092e-05	0.00236329	28.62	29.85	18.5	22.88	29.235	20.69	0.707713	-1.413
Podxl2|AK087743	0.475124	5.7253	2.8413e-05	0.00133089	30.33	37.92	24.07	24.29	34.125	24.18	0.708571	-1.41129
Dhrs7	0.469993	5.88189	3.30792e-05	0.00149838	56.23	64.31	41.32	44.31	60.27	42.815	0.710387	-1.40768
Kdm5b	0.457942	5.96967	0.0023701	0.0347259	10.62	13.85	7.52	9.91	12.235	8.715	0.712301	-1.4039
8430406I07Rik	0.461414	3.84783	0.0032013	0.0428434	6.47	6.45	4.51	4.7	6.46	4.605	0.712848	-1.40282
Sfi1|BC049259	0.457656	4.5308	0.00263261	0.0375166	8.84	11.56	6.31	8.24	10.2	7.275	0.713235	-1.40206
Fyco1	0.462802	8.49745	0.00246078	0.0357159	52.6	58.82	39.67	39.82	55.71	39.745	0.713427	-1.40169
Rapsn	0.464685	4.6355	0.00304021	0.0413589	18.82	20.94	15.66	12.72	19.88	14.19	0.713783	-1.40099
Kcp	0.485684	4.19787	0.00167828	0.0267099	4.73	5.32	3.46	3.72	5.025	3.59	0.714428	-1.39972
Maf1	0.460438	6.1557	4.26023e-05	0.00183561	50.25	57.93	35.91	41.38	54.09	38.645	0.714457	-1.39966
Fam109a	0.456535	4.20148	0.00291285	0.0402012	8.95	10.75	6.21	7.87	9.85	7.04	0.714721	-1.39915
Nampt	0.463395	5.65513	5.1463e-05	0.0021213	11.64	14.87	10.13	8.83	13.255	9.48	0.715202	-1.39821
Adamts6	0.463152	4.27659	0.00271974	0.038262	3.78	5.67	3.38	3.38	4.725	3.38	0.715344	-1.39793
Rnf207	0.461748	7.27059	0.00264699	0.0375374	77.92	93.83	63.58	59.33	85.875	61.455	0.715633	-1.39736
B230312A22Rik|mKIAA1539	0.461967	4.64848	0.00246726	0.0357261	9.5	10.86	6.33	8.25	10.18	7.29	0.71611	-1.39643
6530418L21Rik	0.46438	5.33018	5.34082e-05	0.00217969	10.61	9.81	7.41	7.22	10.21	7.315	0.716454	-1.39576
4931406C07Rik	0.457388	4.28274	0.00305195	0.0414605	8.35	9.72	6.11	6.84	9.035	6.475	0.716657	-1.39537
Rorc|ROR gamma T	0.448716	4.82433	8.64983e-05	0.00306487	12.27	15.16	9.51	10.15	13.715	9.83	0.716734	-1.39522
Gja3	0.460323	4.10413	0.00330808	0.0440342	14.95	15.76	11.36	10.67	15.355	11.015	0.717356	-1.39401
Ecm2	0.451826	5.30068	6.09584e-05	0.00238548	11.83	13.39	7.94	10.16	12.61	9.05	0.717684	-1.39337
Adamtsl4	0.459074	4.61003	0.00315633	0.0425731	6.52	8.57	5.76	5.07	7.545	5.415	0.717694	-1.39335
Eepd1	0.452425	5.06002	0.00298801	0.0408736	14.04	16.64	9.92	12.12	15.34	11.02	0.718383	-1.39201
Rbbp9	0.454393	3.94474	0.00338113	0.0449098	8.38	9.44	5.98	6.83	8.91	6.405	0.718855	-1.3911
Tcea3	0.441517	4.9715	0.00323976	0.0432644	27.73	39.56	19.32	29.12	33.645	24.22	0.719869	-1.38914
Thbd	0.450753	5.68413	6.42841e-05	0.00247644	15.7	17.6	11	12.98	16.65	11.99	0.72012	-1.38866
Aldh2	0.451937	6.17745	6.96152e-05	0.00259395	39.13	42.54	29.61	29.28	40.835	29.445	0.721073	-1.38682
Fcgrt	0.452005	5.31568	6.89493e-05	0.00259395	28.19	30.5	19.87	22.46	29.345	21.165	0.721247	-1.38649
Aldh7a1	0.450333	5.18452	7.59733e-05	0.00277955	14.53	14.93	9.93	11.33	14.73	10.63	0.721656	-1.3857
Wif1	0.442979	4.31231	0.00382481	0.0493197	9.31	12.74	7.28	8.64	11.025	7.96	0.721995	-1.38505
C130074G19Rik	0.445871	5.72062	7.44438e-05	0.00274669	21.23	23.9	14.73	17.87	22.565	16.3	0.722358	-1.38436
Acad8	0.403805	5.63821	0.000339154	0.00843858	22.76	24.03	15.01	18.86	23.395	16.935	0.723873	-1.38146
Zfp652|Phospho1	0.41284	4.81665	0.000374979	0.00903896	15.4	15.16	11.66	10.47	15.28	11.065	0.724149	-1.38093
Bpgm	0.440907	5.13773	0.00355218	0.0468758	21.13	21.48	12.53	18.33	21.305	15.43	0.724243	-1.38075
Tbc1d22a	0.441117	4.89167	0.000104657	0.00350728	10.1	12.15	7.47	8.66	11.125	8.065	0.724944	-1.37942
Atp1b2	0.43934	5.88959	9.58136e-05	0.00330958	22.4	26.3	16.46	18.88	24.35	17.67	0.725667	-1.37804
Plscr4	0.444084	4.3201	0.00342929	0.0454518	7.38	7.84	4.33	6.73	7.61	5.53	0.726675	-1.37613
Abca6	0.486699	3.85921	0.00179481	0.0282477	3.1	4	2.54	2.62	3.55	2.58	0.726761	-1.37597
Iqcj|Schip1|Iqcj-schip1	0.380005	6.1451	0.000782325	0.0155285	45.87	49.53	33.41	35.93	47.7	34.67	0.726834	-1.37583
Hlf	0.451468	5.44702	6.96419e-05	0.00259395	9.81	11.76	7.78	7.91	10.785	7.845	0.727399	-1.37476
Oplah	0.438687	5.5925	0.000113506	0.00378333	13.9	15.13	10.27	10.85	14.515	10.56	0.727523	-1.37453
Gsn	0.456413	8.27873	0.00282507	0.0394299	129.44	169.04	111.93	105.39	149.24	108.66	0.728089	-1.37346
Carns1	0.448513	6.49288	8.50545e-05	0.00302237	31.9	35.11	25.72	23.18	33.505	24.45	0.729742	-1.37035
Ddr1	0.423511	7.03782	0.00017958	0.00542955	43.27	46.21	32.7	32.78	44.74	32.74	0.731784	-1.36652
Lum	0.426316	7.34589	0.000155478	0.00484294	88.18	106.76	71.74	71.12	97.47	71.43	0.732841	-1.36455
Glb1	0.428311	4.80463	0.000212447	0.00609075	14.2	14.9	10.86	10.47	14.55	10.665	0.73299	-1.36428
Dok4	0.414914	6.10689	0.000197214	0.00580737	31.52	34.02	20.31	27.77	32.77	24.04	0.733598	-1.36314
Spg11	0.391619	5.01625	0.000621399	0.0130745	4.77	5.22	3.59	3.74	4.995	3.665	0.733734	-1.36289
Frmd5	0.479758	6.86331	0.00199976	0.0306431	44.93	47.12	37.42	30.23	46.025	33.825	0.734927	-1.36068
Mxi1	0.410231	5.47321	0.000256859	0.0069168	9.59	11.2	6.72	8.57	10.395	7.645	0.73545	-1.35971
Arhgap27	0.435828	4.9594	0.000129687	0.00419847	11.45	11.37	7.68	9.11	11.41	8.395	0.735758	-1.35914
Wbp1	0.423716	5.86822	0.000197242	0.00580737	57.11	59.56	42.8	43.05	58.335	42.925	0.735836	-1.359
Nr1d2	0.447434	6.10239	6.29048e-05	0.00244955	17.04	19.87	11.83	15.33	18.455	13.58	0.735844	-1.35898
Ypel2	0.418811	5.68477	0.000215224	0.00614655	10.96	13.77	8.9	9.31	12.365	9.105	0.736353	-1.35805
Fbln1	0.401624	6.08658	0.000344184	0.00846786	29.18	38.23	22.99	26.68	33.705	24.835	0.736834	-1.35716
Smtnl2	0.415315	6.14281	0.000225488	0.00635167	28.52	37.02	23.44	24.89	32.77	24.165	0.737412	-1.35609
Arl5a	0.419285	6.53866	0.000201343	0.00590002	20.73	21.16	14.7	16.2	20.945	15.45	0.737646	-1.35566
Syde2	0.414221	6.08999	0.00022968	0.00643275	12.28	16.81	10.38	11.08	14.545	10.73	0.737711	-1.35555
Rnasel	0.427255	5.93949	0.000137331	0.00437418	15.82	20.46	12.06	14.72	18.14	13.39	0.738148	-1.35474
Gpr153	0.413643	5.73667	0.000249337	0.0067914	15.22	18.37	11.86	12.96	16.795	12.41	0.73891	-1.35334
Mov10l1	0.413249	6.02613	0.000268079	0.00714454	17.88	20.22	13.99	14.21	19.05	14.1	0.740157	-1.35106
Dcaf6	0.411864	6.17333	0.000257296	0.0069168	24.63	27.64	18.36	20.34	26.135	19.35	0.740386	-1.35065
Jak3|Insl3	0.408285	4.98676	0.000325478	0.0082308	10.97	12.76	8.31	9.26	11.865	8.785	0.740413	-1.3506
Ppm1k	0.413538	5.099	0.000340866	0.00844774	6.86	7.55	5.66	5.03	7.205	5.345	0.741846	-1.34799
Smpdl3a	0.408153	5.60563	0.000298885	0.00774845	33.24	35.02	23.17	27.47	34.13	25.32	0.741869	-1.34795
Acss1	0.413497	6.14685	0.000285917	0.00749078	23.81	23.08	17.52	17.27	23.445	17.395	0.741949	-1.3478
Stradb|PAPK-A	0.418877	4.97214	0.000229133	0.00643275	17.66	17.75	11.82	14.46	17.705	13.14	0.742163	-1.34741
Tcap	0.406965	7.26502	0.000303835	0.00782063	220	230.61	162.41	172.11	225.305	167.26	0.742371	-1.34703
Gpd1	0.411468	4.9241	0.000397967	0.00937382	14.2	12.27	10.17	9.5	13.235	9.835	0.743105	-1.3457
Dennd4c	0.372071	6.12505	0.000969448	0.0180545	11.33	12.69	8.46	9.39	12.01	8.925	0.743131	-1.34566
Ube2h|Gm2058	0.393127	7.09674	0.000417955	0.00975177	32.22	38.68	23.92	28.8	35.45	26.36	0.743583	-1.34484
Pnrc1	0.40261	5.48287	0.000351892	0.0085998	26.59	31.26	19.7	23.33	28.925	21.515	0.74382	-1.34441
Kdm6b	0.399711	6.52256	0.000368205	0.00893673	15.3	18.35	11.96	13.18	16.825	12.57	0.747103	-1.3385
Ttll1	0.400924	4.59308	0.000519495	0.0115333	14.05	14.64	10.65	10.79	14.345	10.72	0.747299	-1.33815
2310067B10Rik	0.407591	7.46002	0.000287366	0.00751283	42.54	43.64	30.74	33.73	43.09	32.235	0.748085	-1.33675
Steap3	0.399863	5.522	0.000455704	0.0103813	19.73	20.45	14.87	15.19	20.09	15.03	0.748133	-1.33666
Entpd5	0.391295	6.97714	0.000514053	0.0114536	28.93	30.79	21.6	23.11	29.86	22.355	0.74866	-1.33572
Pgap3	0.39827	4.7856	0.000549531	0.0119639	13.6	14.06	10.34	10.37	13.83	10.355	0.748735	-1.33559
Tnnt1	0.393828	4.73343	0.000711993	0.014505	38.24	40.68	31.69	27.63	39.46	29.66	0.751647	-1.33041
mKIAA4159|Bmp1	0.378453	6.96501	0.000754843	0.0152026	33.88	37.6	25.7	28.11	35.74	26.905	0.752798	-1.32838
Selenbp1	0.384445	6.22606	0.000629752	0.0131103	50.6	60.98	40.19	43.88	55.79	42.035	0.75345	-1.32723
Abhd4	0.383151	6.40477	0.000574472	0.0123332	41.14	46.66	28.88	37.28	43.9	33.08	0.753531	-1.32709
Cd300lg	0.388038	5.70362	0.000580713	0.0124456	25.15	26.91	18.15	21.08	26.03	19.615	0.753554	-1.32705
Dhrs4	0.398042	6.09043	0.000399401	0.00938883	63.64	67.12	45.33	53.25	65.38	49.29	0.7539	-1.32644
Inpp5k	0.384093	5.53476	0.000613225	0.0129848	19.37	23.07	14.28	17.73	21.22	16.005	0.754241	-1.32584
Cish	0.387359	6.58813	0.000711117	0.014505	51.07	58.99	45.21	37.82	55.03	41.515	0.754407	-1.32554
Zfyve1	0.383072	5.38084	0.000639554	0.0132697	11.6	13.99	8.6	10.71	12.795	9.655	0.754592	-1.32522
Mfap5	0.387702	5.57594	0.000766975	0.0153469	43.2	43.56	34.81	30.69	43.38	32.75	0.754956	-1.32458
AK041760|Nhsl1	0.38988	6.21165	0.000546003	0.0119238	11.19	13.65	9.19	9.57	12.42	9.38	0.755233	-1.32409
scmh1|Scmh1	0.391283	6.18253	0.000530434	0.0117131	24.46	26.65	18.58	20.02	25.555	19.3	0.755234	-1.32409
Mcee	0.382017	4.82211	0.00091973	0.0174453	62.67	59.36	45.43	46.78	61.015	46.105	0.755634	-1.32339
Osgepl1	0.395597	4.67991	0.000525953	0.0116349	19.13	20.41	13.73	16.16	19.77	14.945	0.755943	-1.32285
Adcy5	0.384134	7.23894	0.000714205	0.0145261	33.67	35.71	27.04	25.47	34.69	26.255	0.756846	-1.32127
Jhdm1d	0.377648	5.50828	0.000753278	0.0152026	4.98	5.92	3.67	4.58	5.45	4.125	0.756881	-1.32121
Zfp219	0.382346	5.62912	0.000732518	0.0148254	19.53	23.26	15.76	16.68	21.395	16.22	0.758121	-1.31905
Abi3bp	0.361337	4.53939	0.00166876	0.0266317	6.14	6.77	4.69	5.1	6.455	4.895	0.758327	-1.31869
Itga7	0.382704	6.62719	0.000799452	0.0157421	28.66	28.95	22.82	20.89	28.805	21.855	0.758722	-1.31801
Hey2	0.37418	5.7799	0.00095493	0.0178648	21.94	30.37	20.16	19.53	26.155	19.845	0.758746	-1.31796
Ano8	0.35493	4.7945	0.00179546	0.0282477	7.35	9.15	5.89	6.63	8.25	6.26	0.758788	-1.31789
Kcnh2	0.372619	7.48375	0.00098882	0.018305	51.52	58.04	42.6	40.56	54.78	41.58	0.759036	-1.31746
Hdac11	0.37335	4.66115	0.00110685	0.0200399	11.26	13.2	8.92	9.67	12.23	9.295	0.760016	-1.31576
Axl	0.373707	6.97013	0.000898748	0.0172576	28.57	32.05	22.76	23.32	30.31	23.04	0.760145	-1.31554
Vash2	0.371243	5.18266	0.00111881	0.0201439	9.83	11.96	8.19	8.38	10.895	8.285	0.760441	-1.31503
Stat5a	0.372089	4.61708	0.00118119	0.0208896	7.23	8.1	5.61	6.05	7.665	5.83	0.7606	-1.31475
Pde2a	0.37667	6.34643	0.000766023	0.0153469	23.03	23.55	15.85	19.58	23.29	17.715	0.760627	-1.31471
Ubtd1	0.372183	4.82812	0.00113749	0.0203859	23.29	23.78	16.94	18.89	23.535	17.915	0.761207	-1.3137
Ccpg1	0.374466	5.70838	0.000812312	0.0159374	19.77	23.07	14.51	18.13	21.42	16.32	0.761905	-1.3125
Shank3	0.367008	6.35288	0.00106019	0.0193654	14.17	14.79	10.04	12.06	14.48	11.05	0.763122	-1.31041
Ptn	0.363952	6.22681	0.00114044	0.0204091	40.28	50.53	32.31	37.04	45.405	34.675	0.763682	-1.30944
Lpar1	0.3675	4.48954	0.00145024	0.0240075	7.44	7.98	5.76	6.02	7.71	5.89	0.763943	-1.309
Socs2	0.347706	6.59798	0.00204191	0.0311347	45.94	52.74	36.7	38.8	49.34	37.75	0.765099	-1.30702
Atpaf2	0.36828	4.77509	0.0014928	0.024535	18.88	17.33	14.08	13.64	18.105	13.86	0.765534	-1.30628
Tspan7	0.360248	6.75505	0.00133229	0.0225995	72.47	75.04	52.94	60	73.755	56.47	0.765643	-1.30609
Skt|AK018352|mKIAA1217|Etl4	0.362018	5.80966	0.00129106	0.0221432	11.91	11.73	8.23	9.87	11.82	9.05	0.765651	-1.30608
Dci	0.362507	7.93452	0.00132408	0.0225532	279.39	317.21	232.33	224.58	298.3	228.455	0.765857	-1.30573
Epn1	0.346454	7.26269	0.00216574	0.0323448	86.82	85.01	64.87	66.82	85.915	65.845	0.766397	-1.30481
ACRP|Ctnnal1	0.356825	5.52026	0.00142714	0.0237844	12.9	16.28	10.05	12.32	14.59	11.185	0.766621	-1.30443
Scarf1	0.361291	4.65683	0.0015603	0.0253211	10.29	10.55	7.35	8.63	10.42	7.99	0.766795	-1.30413
Cited4	0.361178	4.84432	0.00162133	0.026106	28.95	30.28	21.96	23.46	29.615	22.71	0.766841	-1.30405
Satb1	0.360778	5.35623	0.00136483	0.0230251	6.88	7.99	5.23	6.18	7.435	5.705	0.767317	-1.30324
AK008417	0.356875	5.36607	0.00153678	0.0251373	11.65	14.99	9.61	10.84	13.32	10.225	0.767643	-1.30269
Furin	0.360302	7.06919	0.00129096	0.0221432	35.22	38.42	26.47	30.07	36.82	28.27	0.767789	-1.30244
Casc4	0.366971	4.93278	0.00140913	0.0235159	8.26	8.93	6.63	6.58	8.595	6.605	0.76847	-1.30129
Ahdc1	0.349677	6.06007	0.00186469	0.0290669	12.07	14.58	9.85	10.63	13.325	10.24	0.76848	-1.30127
Btg2	0.355486	5.68323	0.00164818	0.0264008	16.85	22.57	14.95	15.35	19.71	15.15	0.768645	-1.30099
Dcaf11	0.359029	6.39102	0.00151368	0.0248251	37.8	40.36	29.64	30.44	39.08	30.04	0.76868	-1.30093
Car14	0.437053	6.34128	0.000130344	0.00420844	74.94	83.18	64.47	57.1	79.06	60.785	0.768846	-1.30065
Rxrb	0.348896	5.67829	0.00206006	0.0313728	23.83	26.85	18.86	20.11	25.34	19.485	0.768942	-1.30049
Rilpl1	0.359191	6.19649	0.00155718	0.0253036	38.58	40.23	30.17	30.45	39.405	30.31	0.769192	-1.30007
Ltbp1	0.356755	6.46432	0.0015895	0.0257275	15.99	16.74	12.23	12.99	16.365	12.61	0.770547	-1.29778
M-rdgB beta|Pitpnc1	0.339957	6.82121	0.00275877	0.0386791	22.26	22.23	17.34	16.98	22.245	17.16	0.771409	-1.29633
Kcnj12	0.350651	4.63144	0.00234893	0.0345796	12.05	14.01	10.14	10	13.03	10.07	0.772832	-1.29394
Aldh4a1	0.356693	4.8414	0.00215951	0.0322908	10.56	9.48	8.03	7.46	10.02	7.745	0.772954	-1.29374
Pip4k2c	0.344769	5.80796	0.00197607	0.0304309	17.72	21.33	13.37	16.87	19.525	15.12	0.774392	-1.29134
S1pr3	0.34655	5.8657	0.00210315	0.031833	14.36	15.72	10.97	12.33	15.04	11.65	0.774601	-1.29099
Mtss1|mKIAA0429	0.350465	7.23703	0.00186633	0.0290669	33.18	37.98	27.34	27.82	35.58	27.58	0.775155	-1.29007
Vwa5a	0.342607	5.90262	0.00224758	0.0334018	15.39	18.03	11.99	13.94	16.71	12.965	0.775883	-1.28885
Eef2k	0.366925	5.64184	0.0012881	0.0221432	19.36	21.57	16.21	15.55	20.465	15.88	0.775959	-1.28873
Ccdc141	0.348348	7.83556	0.00197858	0.0304317	51.42	56.41	41.98	41.74	53.915	41.86	0.776407	-1.28798
Htra1	0.347932	6.7711	0.00214398	0.0321364	69.14	75.73	56.63	55.86	72.435	56.245	0.776489	-1.28785
Pik3c3	0.342077	4.71364	0.00265111	0.0375528	9.34	10.56	7.16	8.3	9.95	7.73	0.776884	-1.28719
Ramp2	0.335864	5.78054	0.00259196	0.0370118	82.8	91.46	58.93	76.46	87.13	67.695	0.776942	-1.2871
Adamts19	0.341451	5.292	0.00259091	0.0370118	8.63	10.74	7.31	7.74	9.685	7.525	0.776975	-1.28704
Fbxl20	0.324095	5.71416	0.00356225	0.0469125	6.64	7.8	4.87	6.35	7.22	5.61	0.777008	-1.28699
Syt7	0.351577	5.17943	0.00237993	0.0347875	6.75	5.66	4.92	4.73	6.205	4.825	0.777599	-1.28601
Tsc22d4	0.339802	7.34703	0.00263642	0.0375166	80.73	86.78	65.35	65	83.755	65.175	0.778162	-1.28508
3425401B19Rik	0.341935	6.36374	0.00249471	0.0359972	16.24	17.76	13.04	13.42	17	13.23	0.778235	-1.28496
Sepx1	0.338528	5.29582	0.00284326	0.0395497	53.29	59.29	42.4	45.23	56.29	43.815	0.77838	-1.28472
Fam78a	0.337591	6.47563	0.00309398	0.0418962	25.98	27.81	21.84	20.06	26.895	20.95	0.778955	-1.28377
Usp2	0.336758	6.06633	0.00318608	0.0426927	21.75	23.23	18.09	16.96	22.49	17.525	0.779235	-1.28331
Ing4	0.333883	5.61596	0.00285936	0.0397291	22.48	26.71	17.37	20.99	24.595	19.18	0.779833	-1.28233
Tnfsf13|Tnfsf12|BC096441	0.33313	4.50673	0.00362844	0.0474305	14.7	16.31	11.47	12.73	15.505	12.1	0.780393	-1.2814
mKIAA0720|Plekhg5	0.339518	5.60722	0.00287139	0.0397621	14.36	15.75	11.7	11.8	15.055	11.75	0.780472	-1.28128
Lrig1	0.336981	5.91723	0.00294366	0.0404909	13.68	14.43	10.72	11.22	14.055	10.97	0.780505	-1.28122
Limch1	0.331371	6.04544	0.00331735	0.04411	13.76	11.5	8.99	10.73	12.63	9.86	0.780681	-1.28093
Mmp2	0.335401	7.85502	0.00270175	0.038139	84.37	94.57	66.49	73.22	89.47	69.855	0.780765	-1.2808
Jarid2	0.34492	6.22433	0.0021579	0.0322908	16.31	17.71	12.5	14.09	17.01	13.295	0.781599	-1.27943
Phyh	0.334609	7.98094	0.00286773	0.039756	222.24	208.12	158.16	178.42	215.18	168.29	0.782089	-1.27863
Vps39	0.334427	5.55006	0.00323821	0.0432644	12.08	12.76	9.43	10.01	12.42	9.72	0.782609	-1.27778
Tbc1d16	0.331831	6.95147	0.0032437	0.0432703	17.91	22.29	15.9	15.57	20.1	15.735	0.782836	-1.27741
Cd248	0.332604	5.02294	0.0036833	0.0478945	14.79	15.33	11.57	12.02	15.06	11.795	0.783201	-1.27681
Sgca	0.333746	5.43966	0.00362818	0.0474305	36.84	36.9	29.38	28.39	36.87	28.885	0.783428	-1.27644
Yipf7	0.333741	6.03832	0.00355567	0.0468758	73.4	68.87	56.87	54.59	71.135	55.73	0.78344	-1.27642
mKIAA0471|Rabgap1l	0.330538	6.41099	0.00361368	0.0473376	27.2	28.19	21.82	21.66	27.695	21.74	0.784979	-1.27392
NAKAP95|Akap8l	0.340967	5.7896	0.00235643	0.0346077	29.67	36.94	24.41	27.9	33.305	26.155	0.785318	-1.27337
Kbtbd10	0.323053	6.12947	0.00374419	0.0485331	30.16	35.31	23.21	28.25	32.735	25.73	0.786009	-1.27225
2700081O15Rik	0.330637	6.60215	0.00315701	0.0425731	21.2	25.39	17.5	19.21	23.295	18.355	0.787937	-1.26914
Lsp1	0.331657	6.20679	0.00286405	0.0397495	52.45	58.98	38.99	48.92	55.715	43.955	0.788926	-1.26755
BC115444|Kif26a	0.336607	5.98771	0.00270966	0.0381663	9.92	10.94	7.76	8.74	10.43	8.25	0.790988	-1.26424
Slc27a1	0.349319	6.27457	0.00241341	0.0351937	34.78	34.72	30.11	25.28	34.75	27.695	0.796978	-1.25474
Clec16a|mKIAA0350	0.496835	5.83164	0.00107762	0.0195654	11.07	13.02	9.66	9.69	12.045	9.675	0.803238	-1.24496
Mir3112|Cstf2	-0.334771	5.67419	0.00298366	0.0408736	13.32	11.73	15.93	14.37	12.525	15.15	1.20958	1.20958
Mical3	-0.511956	6.40562	6.93313e-06	0.000444223	20.71	24.09	26.64	28.3	22.4	27.47	1.22634	1.22634
Fat1|mfat1	-0.408396	7.71176	0.000271324	0.00721546	20.11	20.22	24.71	24.83	20.165	24.77	1.22837	1.22837
Cep192	-0.350228	5.43854	0.00208532	0.0316405	7.35	6.75	8.39	8.96	7.05	8.675	1.2305	1.2305
AK032662|Specc1	-0.354666	4.65966	0.00218777	0.0326345	3.94	4.28	4.84	5.3	4.11	5.07	1.23358	1.23358
Rfwd3	-0.330238	6.14316	0.00349542	0.0462292	15.33	14.25	18.07	18.58	14.79	18.325	1.23901	1.23901
Tpm2	-0.337022	5.92471	0.00293052	0.040355	54.66	45.41	61.93	62.2	50.035	62.065	1.24043	1.24043
9630033F20Rik	-0.328515	5.98194	0.00352307	0.0465451	15.58	16.33	20.66	18.93	15.955	19.795	1.24068	1.24068
Crtap	-0.33061	6.39551	0.00358219	0.0471052	49.29	46.81	56.99	62.25	48.05	59.62	1.24079	1.24079
Cul4b	-0.348538	5.59815	0.00233055	0.0343909	9.68	9.72	11.47	12.62	9.7	12.045	1.24175	1.24175
Usp14	-0.34713	6.55209	0.00207206	0.0315167	21.7	20.42	26.08	26.25	21.06	26.165	1.2424	1.2424
Hat1	-0.32942	6.21553	0.00316691	0.0426138	49.52	43.38	60.68	54.82	46.45	57.75	1.24327	1.24327
Med14	-0.37222	6.58456	0.000977719	0.0181665	16.4	16.01	20.12	20.27	16.205	20.195	1.24622	1.24622
Atp6ap2	-0.336904	5.331	0.00317414	0.0426183	15.92	16.24	19.75	20.33	16.08	20.04	1.24627	1.24627
Txnrd1	-0.335054	6.51518	0.00283324	0.0394992	24.72	24.88	31.99	29.84	24.8	30.915	1.24657	1.24657
Phlda3	-0.341529	4.95341	0.00309665	0.0418962	19.86	22.15	25.22	27.19	21.005	26.205	1.24756	1.24756
Morf4l2	-0.338619	7.58565	0.00257386	0.0368477	99.11	101.21	126.1	123.84	100.16	124.97	1.2477	1.2477
Soat1	-0.356436	4.47574	0.00210689	0.0318507	4.27	4.36	5.2	5.57	4.315	5.385	1.24797	1.24797
Tardbp	-0.342508	7.93393	0.00231567	0.034253	29.66	29.88	37.05	37.27	29.77	37.16	1.24824	1.24824
Upp1	-0.337554	5.17725	0.0030111	0.0410533	31.29	27.25	36.09	37	29.27	36.545	1.24855	1.24855
Coq3	-0.338802	5.61393	0.00267092	0.0377902	18.16	16.95	22.57	21.34	17.555	21.955	1.25064	1.25064
Ddx21	-0.338048	6.63487	0.002448	0.0355723	19.74	18.26	25.05	22.5	19	23.775	1.25132	1.25132
B4galt1	-0.342155	7.58237	0.00230851	0.034188	43.52	44.58	55.93	54.38	44.05	55.155	1.2521	1.2521
Tfdp1	-0.347559	6.17939	0.00199927	0.0306431	41.67	38.8	51.46	49.39	40.235	50.425	1.25326	1.25326
Calm2	-0.346166	7.87549	0.00213895	0.0321078	201.21	192.85	239.31	254.67	197.03	246.99	1.25357	1.25357
Ddx39	-0.340141	5.89755	0.00232288	0.0343187	37.86	32.13	46.46	41.28	34.995	43.87	1.25361	1.25361
Lrrc59	-0.342779	6.93338	0.00209523	0.031752	41.96	39.87	54.5	48.18	40.915	51.34	1.2548	1.2548
Eri1	-0.342283	5.05422	0.00254796	0.0365947	6.26	5.59	7.62	7.25	5.925	7.435	1.25485	1.25485
Ero1l	-0.345636	5.33665	0.0024788	0.0358513	8.42	8.2	10.16	10.7	8.31	10.43	1.25511	1.25511
Eng	-0.345863	7.83706	0.00212895	0.0321078	62.41	59.91	75.14	78.43	61.16	76.785	1.25548	1.25548
Fem1b	-0.345739	6.6221	0.00213948	0.0321078	13.75	13.45	17.2	16.96	13.6	17.08	1.25588	1.25588
Igf2bp2	-0.341938	5.2572	0.00300804	0.0410533	9.3	10.2	11.57	12.92	9.75	12.245	1.2559	1.2559
Prdx4	-0.348695	6.04972	0.00194556	0.0300735	73.45	70.83	93.33	87.97	72.14	90.65	1.25658	1.25658
Ndufaf4	-0.341782	5.99895	0.00225001	0.0334018	18.05	14.18	20.82	19.68	16.115	20.25	1.25659	1.25659
Amd2	-0.342849	6.49044	0.00213417	0.0321078	28.19	23.55	33.64	31.38	25.87	32.51	1.25667	1.25667
Doc2g	-0.350118	6.74395	0.00180448	0.0283536	71.99	80.93	101.61	90.62	76.46	96.115	1.25706	1.25706
P4ha1	-0.348068	5.77078	0.00213691	0.0321078	12.15	12.49	15.62	15.36	12.32	15.49	1.25731	1.25731
Synpo	-0.36073	6.60698	0.00129819	0.0221733	19.22	18.15	24.07	22.94	18.685	23.505	1.25796	1.25796
Vcan	-0.366234	7.7758	0.00107905	0.0195654	18.78	20.08	25.52	23.4	19.43	24.46	1.25888	1.25888
Rwdd4a	-0.368644	5.25518	0.00117966	0.0208896	14.43	12.96	17.72	16.78	13.695	17.25	1.25958	1.25958
Tpm3	-0.356539	7.23791	0.00145933	0.0241258	89.87	81.24	109.4	106.26	85.555	107.83	1.26036	1.26036
B4galt5	-0.352738	5.32356	0.00203555	0.031076	8.87	8.43	10.51	11.31	8.65	10.91	1.26127	1.26127
Efr3b	-0.360831	5.04127	0.00166906	0.0266317	4.9	4.24	5.43	6.1	4.57	5.765	1.26149	1.26149
AK045244|Igf2bp3|mimp3	-0.3446	5.08452	0.00264046	0.0375293	7.48	6.97	8.75	9.48	7.225	9.115	1.26159	1.26159
Wbp5	-0.359629	7.23453	0.00147445	0.0242783	153.09	157.63	191.11	201.53	155.36	196.32	1.26365	1.26365
Slbp	-0.355388	5.39048	0.00164052	0.0263312	26.4	23.76	32.82	30.59	25.08	31.705	1.26415	1.26415
Ppme1	-0.354105	6.26379	0.0015938	0.0257634	32.08	28.98	39.8	37.4	30.53	38.6	1.26433	1.26433
Anxa4	-0.361504	5.20151	0.00160846	0.0259663	16.29	18.59	21.95	22.18	17.44	22.065	1.26519	1.26519
Znrf2	-0.35794	4.88006	0.00177612	0.0280147	10.65	10.35	13.24	13.34	10.5	13.29	1.26571	1.26571
Ocrl	-0.353964	5.13299	0.00207856	0.0315768	6.98	7.23	8.66	9.33	7.105	8.995	1.26601	1.26601
Bub3	-0.357596	6.48203	0.001494	0.024535	43.71	38.82	51.94	52.6	41.265	52.27	1.26669	1.26669
Slc4a4	-0.361721	5.86014	0.00143063	0.0238104	6.31	7.55	9.08	8.52	6.93	8.8	1.26984	1.26984
Tcf19	-0.360302	5.6122	0.00132882	0.0225995	31.27	26.38	38.23	34.99	28.825	36.61	1.27008	1.27008
Impdh2	-0.361389	6.29017	0.00121589	0.0213575	47.51	45.98	63.79	54.96	46.745	59.375	1.27019	1.27019
Ranbp6	-0.363697	4.99536	0.00155636	0.0253036	6	5.78	7.17	7.8	5.89	7.485	1.2708	1.2708
Colec12	-0.365896	5.41059	0.00128234	0.0221164	10.92	12.49	15.46	14.3	11.705	14.88	1.27125	1.27125
Nop58	-0.360271	5.96534	0.00124769	0.0216699	31.79	28.26	41.11	35.23	30.025	38.17	1.27127	1.27127
Cnn2	-0.362912	6.5825	0.00122048	0.0213839	54.08	49.21	66.95	64.36	51.645	65.655	1.27128	1.27128
Fsd1l	-0.334257	5.7131	0.00288355	0.0398859	6.8	6.16	8.65	7.84	6.48	8.245	1.27238	1.27238
Nup210	-0.386429	5.0578	0.000627821	0.0131103	4.46	4.2	5.95	5.07	4.33	5.51	1.27252	1.27252
Rc3h1	-0.367261	5.82438	0.00129395	0.022162	4.85	4.2	5.33	6.21	4.525	5.77	1.27514	1.27514
Mtap	-0.367384	5.56722	0.00124983	0.0216766	18.48	15.93	21	22.88	17.205	21.94	1.27521	1.27521
Myef2	-0.343505	6.12592	0.00235466	0.0346077	26.7	24.22	32.13	32.83	25.46	32.48	1.27573	1.27573
Lin54|mKIAA2037	-0.356665	4.83388	0.00176173	0.0278587	6.41	5.47	7.6	7.59	5.94	7.595	1.27862	1.27862
Ppfia4|mKIAA0897	-0.386833	4.9051	0.000629546	0.0131103	5	4.74	6.72	5.75	4.87	6.235	1.28029	1.28029
Ctla2a	-0.373693	4.7086	0.00107641	0.0195654	19.87	17.85	24.55	23.76	18.86	24.155	1.28075	1.28075
Tmem41b	-0.369171	5.83218	0.00117169	0.0207879	14.14	14.39	18.05	18.49	14.265	18.27	1.28076	1.28076
Wdr76	-0.421243	4.92076	0.000221828	0.00629156	7.18	6.99	9.29	8.86	7.085	9.075	1.28088	1.28088
Arhgap24	-0.376753	4.70005	0.00112074	0.0201439	8.67	8.59	10.53	11.58	8.63	11.055	1.281	1.281
Nup93	-0.37355	6.02288	0.000935993	0.0176172	21.28	20.27	26.95	26.32	20.775	26.635	1.28207	1.28207
Plcg2	-0.373122	4.92418	0.00105541	0.0193064	6.82	5.87	8.19	8.08	6.345	8.135	1.28211	1.28211
Atp13a3	-0.372912	6.87634	0.000879168	0.0169607	14.83	13.64	18.67	17.85	14.235	18.26	1.28275	1.28275
Nup205|mKIAA0225	-0.379075	6.41559	0.00069608	0.0142512	13.64	11.62	16.84	15.57	12.63	16.205	1.28306	1.28306
ENSMUSG00000073540|1700025G04Rik	-0.379928	6.36014	0.000770366	0.0153899	7.86	7.35	9.69	9.83	7.605	9.76	1.28337	1.28337
Lig1	-0.353998	6.08471	0.00144743	0.0239962	22.28	19.33	28.99	24.43	20.805	26.71	1.28383	1.28383
Kirrel	-0.379279	5.52439	0.000817003	0.0159419	5.5	5.65	7.38	6.94	5.575	7.16	1.2843	1.2843
Suv39h1	-0.380659	4.63066	0.000911367	0.0174373	8.15	6.96	9.64	9.79	7.555	9.715	1.2859	1.2859
Adam9	-0.392421	6.98053	0.000515866	0.0114734	29.13	27.48	35.16	37.64	28.305	36.4	1.28599	1.28599
Abcb7	-0.378893	6.00458	0.00078608	0.015578	10.21	9.57	12.89	12.55	9.89	12.72	1.28615	1.28615
Wdr90	-0.377828	4.65626	0.000917709	0.0174453	3.74	3.59	4.99	4.44	3.665	4.715	1.28649	1.28649
Nudt5	-0.381324	4.67352	0.000861064	0.016742	15.37	15.72	20.8	19.2	15.545	20	1.28659	1.28659
Lpin2	-0.371396	4.81826	0.0012969	0.0221733	4.86	4.59	5.79	6.37	4.725	6.08	1.28677	1.28677
Mdn1|AK037999	-0.413819	5.81975	0.000245026	0.00668872	3.24	3	4.15	3.88	3.12	4.015	1.28686	1.28686
Zdhhc21|Gramp3	-0.422581	5.62093	0.000185827	0.00555058	5.87	4.86	6.94	6.88	5.365	6.91	1.28798	1.28798
Hprt	-0.382098	6.65695	0.000644242	0.0133222	76.82	70.94	98.96	91.36	73.88	95.16	1.28803	1.28803
Ccdc34	-0.379181	4.97451	0.000929852	0.0175797	14.92	13.13	17.49	18.67	14.025	18.08	1.28913	1.28913
BC079836|Cnot6	-0.37495	7.21367	0.000938159	0.0176311	51.25	49.31	61.51	68.17	50.28	64.84	1.28958	1.28958
Rasa3	-0.383614	5.93673	0.000754437	0.0152026	14.04	13	16.41	18.47	13.52	17.44	1.28994	1.28994
Dnajc9	-0.383696	5.77	0.000670374	0.0137934	33.94	30.79	42.75	40.78	32.365	41.765	1.29044	1.29044
Fam13b	-0.438012	5.25947	0.000126714	0.00412696	13.15	12.34	16.37	16.54	12.745	16.455	1.29109	1.29109
Slc39a6	-0.387959	4.69719	0.000726205	0.0147217	5.96	6.05	7.86	7.66	6.005	7.76	1.29226	1.29226
Vma21	-0.39052	5.17368	0.000625554	0.0131103	7.67	7.81	10.04	9.99	7.74	10.015	1.29393	1.29393
C230096C10Rik	-0.389733	6.57336	0.000495499	0.0111003	13.69	13.49	18.72	16.45	13.59	17.585	1.29397	1.29397
Dcbld2	-0.382265	6.74288	0.000776306	0.0154836	15.45	14.02	17.65	20.49	14.735	19.07	1.2942	1.2942
Spry4	-0.386631	4.97132	0.000677776	0.0139225	6.41	5.77	8.07	7.7	6.09	7.885	1.29475	1.29475
Slfn9	-0.389262	4.71853	0.000642869	0.0133161	7.46	6.66	9.33	8.96	7.06	9.145	1.29533	1.29533
AK040948|Fam82b	-0.36226	5.91427	0.00116257	0.0206556	29.26	26.97	39.99	32.86	28.115	36.425	1.29557	1.29557
Ranbp1	-0.391472	6.17132	0.000444391	0.0101954	96.89	85.33	128.42	107.88	91.11	118.15	1.29678	1.29678
Igf1r	-0.400997	6.94163	0.00036857	0.00893673	9.04	9.23	11.98	11.73	9.135	11.855	1.29776	1.29776
Anxa2	-0.393963	7.97387	0.000423481	0.00978836	184.32	174.23	240.39	225.06	179.275	232.725	1.29815	1.29815
Anxa5	-0.396211	7.83332	0.000409818	0.00957997	121.62	130.57	169.88	157.61	126.095	163.745	1.29858	1.29858
Ssr1	-0.368739	7.18514	0.00105102	0.019259	22.08	22.66	29.95	28.2	22.37	29.075	1.29973	1.29973
Lmnb2	-0.395238	5.34029	0.000455848	0.0103813	11.7	9.95	14.79	13.45	10.825	14.12	1.30439	1.30439
Usp1	-0.399129	6.08156	0.000390825	0.00929412	18.07	15.88	22.59	21.72	16.975	22.155	1.30515	1.30515
Trim47	-0.396305	5.55222	0.000457589	0.0104017	24.84	25.24	33.79	31.58	25.04	32.685	1.30531	1.30531
Plat	-0.400281	6.17593	0.000378374	0.00910032	26.82	25.26	34.88	33.11	26.04	33.995	1.30549	1.30549
Fam122b	-0.41955	5.30893	0.000241439	0.00665361	9.49	8.88	11.57	12.45	9.185	12.01	1.30757	1.30757
AK197782	-0.407294	4.48769	0.00041992	0.00975316	8.96	9.79	12.43	12.09	9.375	12.26	1.30773	1.30773
Mapre1	-0.40424	7.83849	0.000311998	0.00795499	28.19	26.33	36.03	35.33	27.26	35.68	1.30888	1.30888
Dek	-0.409088	7.15974	0.000254188	0.0068736	53.24	47.68	68.36	63.86	50.46	66.11	1.31015	1.31015
Gnl3	-0.405655	4.90038	0.000345124	0.00846786	15.56	14.21	20.83	18.18	14.885	19.505	1.31038	1.31038
Cenpc1	-0.41101	5.00474	0.000327846	0.00825302	9.76	8.48	11.64	12.27	9.12	11.955	1.31086	1.31086
Mtb|Ncapg2	-0.425671	5.74335	0.000156132	0.00485107	7.77	6.48	9.61	9.1	7.125	9.355	1.31298	1.31298
Parm1	-0.409198	5.99129	0.000254578	0.0068736	28.31	28.29	40.91	33.43	28.3	37.17	1.31343	1.31343
AK171960	-0.411659	4.83629	0.000341124	0.00844774	6.9	6.99	9.02	9.23	6.945	9.125	1.31389	1.31389
mKIAA0259|Topbp1	-0.407521	6.79202	0.000258681	0.00693895	20.48	17.81	26.69	23.63	19.145	25.16	1.31418	1.31418
AK160502|Nsf	-0.419597	5.55836	0.000223224	0.00630226	11.25	11.23	14.86	14.72	11.24	14.79	1.31584	1.31584
Cit	-0.472171	4.18192	0.0021312	0.0321078	4.61	3.62	5.44	5.41	4.115	5.425	1.31835	1.31835
Ckap4	-0.418031	7.17333	0.000193202	0.00572933	46.41	42.84	60.28	57.65	44.625	58.965	1.32134	1.32134
Ngfrap1	-0.422766	6.77014	0.00016275	0.00501887	125.81	118.63	168.24	155.08	122.22	161.66	1.3227	1.3227
Kif26b	-0.421394	5.04023	0.000204226	0.00595049	3.91	3.78	5.4	4.79	3.845	5.095	1.3251	1.3251
Ift122|mFLJ00025	-0.425138	5.27574	0.000165894	0.00507785	8.78	7.94	11.8	10.36	8.36	11.08	1.32536	1.32536
Tnc	-0.426688	6.35151	0.000184178	0.00552069	10.22	11.27	13.58	14.91	10.745	14.245	1.32573	1.32573
Chaf1a	-0.415274	5.30853	0.00024352	0.00666231	9.59	8.72	12.66	11.65	9.155	12.155	1.32769	1.32769
Cdk5rap2	-0.428986	5.13326	0.00016367	0.00503468	5.65	5.31	7.42	7.14	5.48	7.28	1.32847	1.32847
Obfc2a|Nabp1	-0.441738	5.69235	0.00012337	0.00404169	16.49	14.52	18.31	22.89	15.505	20.6	1.3286	1.3286
Hirip3	-0.425611	5.04774	0.00016918	0.00515291	12.67	11.22	16.91	14.86	11.945	15.885	1.32985	1.32985
Pola1	-0.43236	5.09352	0.000136361	0.00436955	5.71	5.43	7.9	6.99	5.57	7.445	1.33662	1.33662
Vrk1	-0.436729	4.89102	0.000136394	0.00436955	7.34	6.83	9.44	9.5	7.085	9.47	1.33663	1.33663
Anxa1|AK170612	-0.438112	5.70844	0.000121009	0.00397977	37.08	34.86	46.2	49.97	35.97	48.085	1.33681	1.33681
Agps	-0.442983	6.47365	8.69976e-05	0.00307375	10.99	10.22	14.17	14.21	10.605	14.19	1.33805	1.33805
Sgol2	-0.43354	5.58745	0.000149306	0.0046861	9.13	7.28	9.98	11.99	8.205	10.985	1.33882	1.33882
Lsm6	-0.434107	5.40495	0.000117184	0.00388499	11.06	8.77	13.86	12.71	9.915	13.285	1.33989	1.33989
Mcm4	-0.436003	6.35497	9.82654e-05	0.00337542	21.48	18.79	28.57	25.4	20.135	26.985	1.3402	1.3402
Napor-1|Celf2	-0.510928	6.90847	5.99002e-06	0.000412127	13.18	14.02	18.53	17.99	13.6	18.26	1.34265	1.34265
Tpm4	-0.438005	8.48259	0.00369762	0.0480302	176.39	138.33	219.96	202.64	157.36	211.3	1.34278	1.34278
Snrpa1	-0.441662	4.73314	0.00378564	0.0489167	22.26	19.34	30.11	25.79	20.8	27.95	1.34375	1.34375
Fam111a	-0.438465	5.52808	0.00385632	0.0496226	14.42	11.22	18.1	16.36	12.82	17.23	1.34399	1.34399
C330027C09Rik|mKIAA1524	-0.444415	5.67411	9.45751e-05	0.00328516	12.77	10.01	14.36	16.29	11.39	15.325	1.34548	1.34548
Eif5	-0.455637	8.09602	0.00246717	0.0357261	71.73	56.14	91.91	80.24	63.935	86.075	1.34629	1.34629
Shcbp1	-0.444136	4.76756	0.00381117	0.0491951	13.06	10.26	15.72	15.69	11.66	15.705	1.34691	1.34691
Racgap1	-0.444045	6.92337	0.00366588	0.0477864	42.35	31.82	47.1	52.82	37.085	49.96	1.34718	1.34718
Prkcd	-0.403965	4.97317	0.000498171	0.0111399	10.61	11.1	12.96	16.3	10.855	14.63	1.34777	1.34777
Mad2l1	-0.443477	5.58483	0.00368195	0.0478945	37.08	28.11	43.58	44.35	32.595	43.965	1.34883	1.34883
Tagln	-0.451041	6.50919	6.6991e-05	0.00253336	54.6	53.53	72.08	73.79	54.065	72.935	1.34902	1.34902
Me1	-0.449569	6.35915	6.99721e-05	0.00259842	22.62	21.99	30.06	30.12	22.305	30.09	1.34902	1.34902
AK088743|D17H6S56E-5	-0.449036	6.65045	6.38014e-05	0.00247326	39.89	33.15	49.86	48.68	36.52	49.27	1.34912	1.34912
Pcna	-0.447014	7.52468	0.00308367	0.0418122	154.45	129.55	202.35	180.84	142	191.595	1.34926	1.34926
Dynll1	-0.449103	7.18757	6.29918e-05	0.00244955	68.41	63.78	91.25	87.14	66.095	89.195	1.3495	1.3495
Plod2	-0.449235	5.84226	7.75189e-05	0.00281114	13.65	13.55	18.09	18.63	13.6	18.36	1.35	1.35
Gtse1	-0.449366	4.54804	0.00364547	0.0476028	8.91	6.47	9.83	10.97	7.69	10.4	1.35241	1.35241
Nop56	-0.426574	5.76931	0.000139403	0.00442014	31.36	26.44	42.07	36.1	28.9	39.085	1.35242	1.35242
Tipin	-0.450369	4.90016	0.00302401	0.0411839	26.5	21.81	35.78	29.63	24.155	32.705	1.35396	1.35396
Sestd1	-0.45914	5.21882	6.0635e-05	0.00238036	9.91	10.36	13.55	13.91	10.135	13.73	1.35471	1.35471
Hmgcr	-0.454214	5.09924	0.00276896	0.0387779	6.85	6.85	10.41	8.15	6.85	9.28	1.35474	1.35474
Fam46a	-0.455376	5.05823	7.4631e-05	0.00274669	5.47	5.06	6.73	7.54	5.265	7.135	1.35518	1.35518
Lrrc40	-0.457412	5.08481	6.40569e-05	0.0024754	7.51	6.97	9.65	9.99	7.24	9.82	1.35635	1.35635
B230120H23Rik	-0.452371	7.87249	5.7286e-05	0.00230749	32.12	28.64	40.56	41.87	30.38	41.215	1.35665	1.35665
Mtap1a	-0.455036	5.51353	0.00311145	0.0420505	3.96	2.74	4.13	4.96	3.35	4.545	1.35672	1.35672
Slc16a1	-0.452011	7.64929	0.0026342	0.0375166	43.49	35.21	58.41	48.44	39.35	53.425	1.35769	1.35769
Otud1	-0.458684	4.85065	5.93061e-05	0.00234307	10.23	10.21	14.46	13.3	10.22	13.88	1.35812	1.35812
Hspb8	-0.457711	6.59406	0.00274663	0.0385526	54.77	43.66	64.34	69.38	49.215	66.86	1.35853	1.35853
Npm1	-0.461676	8.31748	0.0023739	0.0347405	250.83	247.33	350.56	326.21	249.08	338.385	1.35854	1.35854
Lbr	-0.460501	5.91105	4.47816e-05	0.00190575	16.34	14	21.12	20.12	15.17	20.62	1.35926	1.35926
Dsn1	-0.477173	4.71734	3.39723e-05	0.0015288	10.62	9.16	12.98	13.95	9.89	13.465	1.36148	1.36148
Optn	-0.465532	5.35522	3.96089e-05	0.00171861	18.59	15.77	24.22	22.6	17.18	23.41	1.36263	1.36263
Kif22	-0.461611	5.45817	0.00264338	0.0375293	21.97	16.77	25.15	27.65	19.37	26.4	1.36293	1.36293
Fdps	-0.459309	5.19823	0.00233371	0.0343965	31.49	26.74	45.36	34.01	29.115	39.685	1.36304	1.36304
2013-09-08	-0.465029	7.34487	3.45036e-05	0.00154591	31.7	31.14	44.1	41.6	31.42	42.85	1.36378	1.36378
ramp|Dtl	-0.461937	5.0271	0.00236101	0.0346337	7.82	6.08	9.9	9.08	6.95	9.49	1.36547	1.36547
9430015G10Rik	-0.461825	3.94881	0.00297137	0.0407981	5.63	5.27	7.57	7.32	5.45	7.445	1.36606	1.36606
Csrp1	-0.468407	7.6689	3.16539e-05	0.00145514	108.27	103.87	144.29	145.52	106.07	144.905	1.36613	1.36613
Cenpn	-0.46469	4.11926	0.00269013	0.0380184	10.15	7.97	12.3	12.46	9.06	12.38	1.36645	1.36645
Gpc4	-0.469548	5.66885	3.53584e-05	0.00156473	19.69	19.62	27.22	26.54	19.655	26.88	1.36759	1.36759
Them4	-0.468712	3.78795	0.00253654	0.0364731	7.65	7.07	10.58	9.58	7.36	10.08	1.36957	1.36957
Snrpd1	-0.473992	5.47439	2.8116e-05	0.00132199	58.16	53.22	79.46	73.24	55.69	76.35	1.37098	1.37098
Donson	-0.468882	3.85687	0.00248985	0.0359691	5.81	5.39	8.09	7.27	5.6	7.68	1.37143	1.37143
Ints2	-0.467958	4.31202	0.00242329	0.0352961	3.04	2.74	4.09	3.84	2.89	3.965	1.37197	1.37197
Xpo1	-0.474849	7.17127	2.20825e-05	0.00108362	24.89	23.11	34.8	31.23	24	33.015	1.37563	1.37563
Nucks1	-0.474701	7.25616	2.3951e-05	0.00115245	23.18	19.56	29.27	29.53	21.37	29.4	1.37576	1.37576
Dsc2	-0.491298	6.21537	0.00122604	0.0213839	18.12	14.34	22.92	21.76	16.23	22.34	1.37646	1.37646
Eif2c2	-0.47767	7.04858	2.22468e-05	0.00108737	14.17	13.72	19.38	19.01	13.945	19.195	1.37648	1.37648
Cd44	-0.475513	4.70141	0.00196984	0.0303729	5.62	4.56	7.09	6.93	5.09	7.01	1.37721	1.37721
4930422G04Rik	-0.477242	4.51165	0.00187399	0.0291494	3.08	2.41	3.9	3.67	2.745	3.785	1.37887	1.37887
Tk1	-0.475307	5.78063	0.00166118	0.0265746	44.06	31.96	56.3	48.56	38.01	52.43	1.37937	1.37937
Spon1	-0.484957	5.93866	2.14003e-05	0.0010628	7.82	9.43	11.76	12.04	8.625	11.9	1.37971	1.37971
Espl1	-0.480364	5.39181	2.51825e-05	0.00119772	5.82	4.9	7.14	7.66	5.36	7.4	1.3806	1.3806
Tagln2	-0.483295	7.93775	0.00147411	0.0242783	179.17	156.22	235.15	228.35	167.695	231.75	1.38197	1.38197
Rad51ap1	-0.479534	4.17506	0.00184943	0.0289494	10.33	7.72	12.84	12.12	9.025	12.48	1.38283	1.38283
Clspn	-0.451639	5.06034	0.00298496	0.0408736	7.03	5.52	9.27	8.09	6.275	8.68	1.38327	1.38327
Esco2	-0.481949	4.80074	0.00172832	0.0274005	9.69	7.19	11.4	11.95	8.44	11.675	1.38329	1.38329
Fancd2	-0.480599	4.20296	0.00189614	0.0294199	3.81	2.81	4.49	4.67	3.31	4.58	1.38369	1.38369
Mcm3	-0.481528	6.60251	0.00138367	0.0232164	32.47	26.56	45.36	36.43	29.515	40.895	1.38557	1.38557
Nqo1	-0.490942	4.23649	0.00157798	0.0255744	11.18	11.38	15.73	15.56	11.28	15.645	1.38697	1.38697
Stard4	-0.474837	4.7736	3.14057e-05	0.00144912	8.4	7.93	11.99	10.66	8.165	11.325	1.38702	1.38702
Mcm6	-0.491223	7.00433	1.10969e-05	0.000635299	39.52	36.72	56.9	48.88	38.12	52.89	1.38746	1.38746
Cdca7	-0.484705	4.60014	0.00154425	0.0251928	10.1	8.16	13.39	11.95	9.13	12.67	1.38773	1.38773
Apln	-0.479997	5.62704	0.00140396	0.023493	15.98	11.35	21.45	16.48	13.665	18.965	1.38785	1.38785
C79407|Knl2	-0.464032	4.47974	0.00282348	0.0394299	7.22	5.82	8.36	9.74	6.52	9.05	1.38804	1.38804
Mki67	-0.486222	8.44513	0.00135169	0.022866	33.29	24.64	40.04	40.44	28.965	40.24	1.38926	1.38926
6330503K22Rik|Cep110	-0.501144	4.5134	1.36451e-05	0.000747415	3.43	3.32	4.72	4.66	3.375	4.69	1.38963	1.38963
Cdc25b	-0.492886	5.17648	1.77189e-05	0.000909176	11.1	9.7	13.43	15.48	10.4	14.455	1.3899	1.3899
Kif11	-0.487708	6.4648	0.00144761	0.0239962	18.75	12.55	19.96	23.55	15.65	21.755	1.3901	1.3901
Ehd4	-0.490807	9.26762	0.00122273	0.0213839	169.79	145.77	223.37	215.6	157.78	219.485	1.39108	1.39108
Tnfrsf12a	-0.489877	6.38745	0.00122826	0.0213925	103.41	70.85	123.78	118.71	87.13	121.245	1.39154	1.39154
Tgm2	-0.490484	8.61397	0.00120663	0.0212856	104.04	86.99	137.3	128.63	95.515	132.965	1.39209	1.39209
Tmem48	-0.493047	4.67046	0.00133076	0.0225995	9.5	7.92	12.44	11.83	8.71	12.135	1.39323	1.39323
Kntc1	-0.488263	5.32662	0.00127062	0.0219755	5.63	4.07	7.29	6.23	4.85	6.76	1.39381	1.39381
E2f8	-0.490605	4.78012	0.00133536	0.0226207	7.25	5.87	9.63	8.66	6.56	9.145	1.39405	1.39405
Mxd3	-0.493394	4.20334	0.00135457	0.0228834	15.19	11.71	19.46	18.05	13.45	18.755	1.39442	1.39442
Rbm3	-0.499268	8.64304	0.00101302	0.0186692	314.8	282.71	426.84	406.36	298.755	416.6	1.39445	1.39445
Cenpf	-0.493709	6.97275	0.00129025	0.0221432	10.75	8.15	12.06	14.31	9.45	13.185	1.39524	1.39524
Kpna2	-0.499804	7.92702	0.0011347	0.0203653	118.71	95.84	135.7	164.02	107.275	149.86	1.39697	1.39697
Arhgap19	-0.4987	4.71457	0.00127902	0.0220899	4.72	3.97	5.76	6.38	4.345	6.07	1.39701	1.39701
Rnd3	-0.50193	5.52567	1.12216e-05	0.000639476	14.39	14.11	19.2	20.64	14.25	19.92	1.39789	1.39789
Pole	-0.528005	5.43796	0.000467872	0.0105882	8.24	5.71	10.64	8.87	6.975	9.755	1.39857	1.39857
Pdlim1	-0.499764	6.94451	8.42256e-06	0.000517998	82.14	69.58	108.81	103.44	75.86	106.125	1.39896	1.39896
Trim59	-0.501779	5.18721	0.00122586	0.0213839	12.34	9.43	13.27	17.19	10.885	15.23	1.39917	1.39917
Fam49a	-0.505346	5.04106	1.19204e-05	0.000670034	5.8	5.9	7.62	8.76	5.85	8.19	1.4	1.4
Sulf2	-0.501095	7.86592	0.000929321	0.0175797	45.02	41.24	64.69	56.13	43.13	60.41	1.40065	1.40065
Brca1	-0.477133	4.50904	0.00191051	0.0296057	3.34	2.65	4.3	4.09	2.995	4.195	1.40067	1.40067
Foxm1	-0.49959	6.15888	0.00104984	0.019259	16.06	11.85	19.35	19.77	13.955	19.56	1.40165	1.40165
Blm	-0.505711	4.65156	0.000996526	0.0183926	5.09	4.25	6.76	6.35	4.67	6.555	1.40364	1.40364
Ccne1	-0.505719	4.22479	0.00111824	0.0201439	9.27	7.9	11.86	12.25	8.585	12.055	1.40419	1.40419
Ankrd1	-0.500723	10.2925	0.000919805	0.0174453	777	512.42	912.32	898.33	644.71	905.325	1.40424	1.40424
Zfp930	-0.50344	4.08628	0.00111948	0.0201439	5.37	4.47	7.19	6.63	4.92	6.91	1.40447	1.40447
Mastl	-0.483239	4.17923	0.00181857	0.0285386	3.86	2.98	4.75	4.86	3.42	4.805	1.40497	1.40497
Hmcn1	-0.508839	7.81473	6.83418e-06	0.000442468	10.6	9.71	13.48	15.09	10.155	14.285	1.4067	1.4067
Col12a1	-0.583831	5.78728	0.000119969	0.00395609	5.08	6.03	9.25	6.38	5.555	7.815	1.40684	1.40684
Cdca2	-0.503798	4.85153	0.00111166	0.0200976	7.81	5.97	9.11	10.28	6.89	9.695	1.40711	1.40711
Slc1a5	-0.513194	4.89465	9.29234e-06	0.000557489	9.81	9.02	11.9	14.6	9.415	13.25	1.40733	1.40733
Polq	-0.588927	3.84449	0.000152218	0.00475336	1.98	1.48	2.5	2.37	1.73	2.435	1.40751	1.40751
Eef1e1	-0.534702	4.1771	0.000504963	0.0112714	18.91	16.81	27.66	22.71	17.86	25.185	1.41013	1.41013
Pspc1	-0.512991	5.5018	5.69438e-06	0.000397835	17.21	16.19	25.08	22.07	16.7	23.575	1.41168	1.41168
Gyg	-0.519608	8.20263	4.58321e-06	0.000331439	150.77	161.68	208.6	232.52	156.225	220.56	1.41181	1.41181
Insr	-0.403027	7.62903	0.000372269	0.00899118	20.47	20.3	27.63	30.01	20.385	28.82	1.41378	1.41378
Cdca4	-0.515875	4.82053	6.36792e-06	0.000423364	13.07	11.4	17.73	16.88	12.235	17.305	1.41438	1.41438
Hmgb2	-0.515739	7.69091	0.000693467	0.0142213	73.85	59.75	95.21	93.95	66.8	94.58	1.41587	1.41587
Ncaph|mKIAA0074	-0.516828	5.67573	5.00719e-06	0.000355856	18.62	14.75	23.66	23.67	16.685	23.665	1.41834	1.41834
Kif14	-0.52197	4.09088	0.000777653	0.0154854	1.73	1.4	2.19	2.25	1.565	2.22	1.41853	1.41853
Tubb5	-0.517996	10.1815	0.000597539	0.0127399	423.59	339.83	577.71	506.33	381.71	542.02	1.41998	1.41998
BC055324	-0.523158	3.67653	0.000817337	0.0159419	3.96	3.58	5.43	5.29	3.77	5.36	1.42175	1.42175
Vwf	-0.58095	6.16911	4.04033e-07	4.54206e-05	8.63	9.93	11.8	14.6	9.28	13.2	1.42241	1.42241
Dnmt1	-0.518891	7.42466	0.000599484	0.0127594	29.03	25.46	42.05	35.47	27.245	38.76	1.42265	1.42265
Casc5	-0.531622	5.04299	0.000569009	0.0122372	4.94	3.64	5.72	6.5	4.29	6.11	1.42424	1.42424
Sqle	-0.521028	4.55096	0.000617032	0.0130431	8.02	6.74	12.03	9	7.38	10.515	1.4248	1.4248
Sgo1|Sgol1	-0.617488	4.02311	7.62547e-05	0.00278161	4.7	3.3	5.5	5.9	4	5.7	1.425	1.425
Rbl1	-0.523238	5.57958	3.57888e-06	0.000278342	9.48	8.49	13.59	12.04	8.985	12.815	1.42627	1.42627
Birc5	-0.551086	5.79097	0.000328359	0.00825302	56.44	40.82	64.83	73.9	48.63	69.365	1.42638	1.42638
nek2|Nek2	-0.549679	5.29674	0.000341966	0.00844774	12.77	8.63	14.65	15.91	10.7	15.28	1.42804	1.42804
Kifc1	-0.525943	5.74011	0.000611474	0.01297	23.37	17.28	27.52	30.59	20.325	29.055	1.42952	1.42952
Nme1	-0.527581	5.86784	0.000485065	0.0108862	49.95	39.12	70.2	57.13	44.535	63.665	1.42955	1.42955
Mcm10	-0.538894	3.8328	0.00375582	0.0486329	4.56	3.57	5.9	5.73	4.065	5.815	1.4305	1.4305
Gas2l3	-0.531362	5.13402	0.000582844	0.0124696	5	3.64	5.64	6.73	4.32	6.185	1.43171	1.43171
Hmgn1	-0.535864	7.22885	1.87051e-06	0.000156289	121.78	114.87	174.16	164.68	118.325	169.42	1.43182	1.43182
Depdc1a	-0.548653	4.79535	0.00040159	0.00940543	10.59	7.78	11.88	14.43	9.185	13.155	1.43223	1.43223
Nudcd1	-0.536836	4.21715	0.000531668	0.0117194	4.69	4.51	6.79	6.39	4.6	6.59	1.43261	1.43261
Bub1	-0.516559	5.37854	0.000762092	0.0152987	9.57	7.13	11.65	12.29	8.35	11.97	1.43353	1.43353
Lsm3	-0.537059	5.16153	0.000435292	0.0100052	73.06	53.67	93.97	87.78	63.365	90.875	1.43415	1.43415
Haus8	-0.529337	5.94319	0.000468359	0.0105882	40.19	26.3	50.44	44.92	33.245	47.68	1.4342	1.4342
Uhrf1	-0.532943	6.62253	0.000420381	0.00975316	26.68	20.54	36.67	31.15	23.61	33.91	1.43626	1.43626
4930579G24Rik	-0.535094	4.15936	0.000535188	0.0117551	9.21	6.85	11.69	11.39	8.03	11.54	1.43711	1.43711
cdc6|Cdc6	-0.53887	4.04403	0.000479198	0.0107937	3.27	2.81	4.71	4.04	3.04	4.375	1.43914	1.43914
Anln	-0.538968	6.93051	0.000427489	0.00986255	21.53	15.96	25.41	28.55	18.745	26.98	1.43932	1.43932
4930547N16Rik	-0.543766	3.95721	0.000537712	0.0117896	4.03	3.22	4.63	5.81	3.625	5.22	1.44	1.44
Tpx2	-0.541087	6.41235	0.000422533	0.00978473	19.01	14.9	22.83	26.04	16.955	24.435	1.44117	1.44117
Lmnb1|AK079263	-0.543857	7.19977	0.000345014	0.00846786	48.71	39.78	65.7	62.1	44.245	63.9	1.44423	1.44423
Ldlr	-0.534737	5.50487	0.000355305	0.00866608	9.4	7.48	15	9.38	8.44	12.19	1.44431	1.44431
Ncapg	-0.545149	5.12363	0.000397299	0.00937382	9.15	6.78	11.01	12	7.965	11.505	1.44444	1.44444
Aspm|Asp	-0.54611	6.17969	0.000379732	0.00910032	6.89	5.17	8.02	9.4	6.03	8.71	1.44444	1.44444
Trip13	-0.518461	4.12822	0.000804847	0.0158231	8.15	6.41	10.66	10.4	7.28	10.53	1.44643	1.44643
Sema3b	-0.541973	4.89378	0.000342254	0.00844774	8.54	6.87	13.06	9.23	7.705	11.145	1.44646	1.44646
FLRG|Fstl3	-0.553114	4.04998	0.000379077	0.00910032	7.28	7.79	11.26	10.55	7.535	10.905	1.44725	1.44725
Cyp51	-0.548306	5.24193	1.30372e-06	0.000115155	7.42	7.12	11.43	9.62	7.27	10.525	1.44773	1.44773
Chtf18	-0.542655	3.62313	0.00358451	0.0471052	3.67	2.91	5.07	4.46	3.29	4.765	1.44833	1.44833
Aurka	-0.548979	5.39594	0.000370666	0.00896998	24.25	16.08	26.18	32.24	20.165	29.21	1.44855	1.44855
Tceal7	-0.550689	3.7117	0.00327639	0.0436594	14.94	11.48	18.99	19.29	13.21	19.14	1.4489	1.4489
Kif20b	-0.568514	5.35981	7.36184e-07	7.09639e-05	7.58	6.24	8.97	11.06	6.91	10.015	1.44935	1.44935
Pgk1	-0.551438	9.76091	0.000281255	0.00741577	450.37	406	644.42	596.96	428.185	620.69	1.44958	1.44958
Neurl1b	-0.546	6.04724	0.000334205	0.00833223	10.67	6.97	12.77	12.81	8.82	12.79	1.45011	1.45011
Aif1l	-0.555047	3.88622	0.000396102	0.00936557	4.31	4.23	6.02	6.37	4.27	6.195	1.45082	1.45082
Spag5	-0.54907	5.66709	0.000330798	0.00828068	13.06	9.28	15.92	16.5	11.17	16.21	1.45121	1.45121
Sc4mol	-0.548309	4.31226	0.000327205	0.00825302	10.1	9.06	16.24	11.57	9.58	13.905	1.45146	1.45146
Odc1	-0.547707	7.13301	0.0002824	0.00742999	54.04	40.76	75.14	62.47	47.4	68.805	1.45158	1.45158
Arhgap11a	-0.551995	6.35895	0.000318419	0.00808535	15.57	11.91	18.84	21.07	13.74	19.955	1.45233	1.45233
Zmat3	-0.557266	4.74261	1.37e-06	0.000120152	2.9	2.74	3.95	4.25	2.82	4.1	1.4539	1.4539
Melk|BC055065	-0.553226	4.51568	0.00033015	0.00828068	7.76	5.61	9.71	9.74	6.685	9.725	1.45475	1.45475
B3galtl	-0.557111	4.25373	0.000307184	0.007881	4.09	2.9	5.14	5.04	3.495	5.09	1.45637	1.45637
Cep55	-0.510092	4.84318	0.00101801	0.0187332	12.35	9.55	14.06	17.84	10.95	15.95	1.45662	1.45662
Ndc80	-0.557799	4.89723	0.00030011	0.00776392	13.19	10.35	16.51	17.78	11.77	17.145	1.45667	1.45667
Cp	-0.576693	4.57856	6.65782e-07	6.69354e-05	5	5.3	7.21	7.8	5.15	7.505	1.45728	1.45728
Tmem97	-0.558969	4.63245	0.000279211	0.00737761	18.75	15.5	25.77	24.16	17.125	24.965	1.45781	1.45781
Capza1	-0.562739	7.52016	6.3903e-07	6.53079e-05	49.4	48.12	69.31	72.93	48.76	71.12	1.45857	1.45857
Ldha	-0.561872	10.2843	0.000212777	0.00609075	692.59	684.06	1070.68	937.89	688.325	1004.29	1.45903	1.45903
Dck	-0.560625	5.08392	8.16669e-07	7.7091e-05	10.02	8.78	14.49	12.96	9.4	13.725	1.46011	1.46011
Diap3|Dia2	-0.577937	4.55208	0.00017916	0.00542955	6.34	4.97	8.31	8.21	5.655	8.26	1.46065	1.46065
Bcl2	-0.557575	4.9473	0.000282996	0.00742999	4.02	3.22	5.35	5.23	3.62	5.29	1.46133	1.46133
Rpia	-0.536574	4.035	0.000563837	0.012147	8.04	6.95	10.93	10.98	7.495	10.955	1.46164	1.46164
Kif4	-0.562655	5.87685	7.23226e-07	7.09639e-05	11.81	8.87	14.38	15.87	10.34	15.125	1.46277	1.46277
E2f2	-0.566051	3.52954	0.00274351	0.0385526	2.25	1.79	2.75	3.16	2.02	2.955	1.46287	1.46287
Fkbp5	-0.563585	4.7752	0.000234037	0.00648901	7	6.1	10.32	8.87	6.55	9.595	1.46489	1.46489
5730590G19Rik	-0.566838	3.68961	0.00243931	0.0354877	1.58	1.35	2.23	2.07	1.465	2.15	1.46758	1.46758
Rrp12	-0.564935	4.6945	0.000218685	0.00623101	5.53	4.41	7.96	6.63	4.97	7.295	1.46781	1.46781
1110067D22Rik	-0.570893	6.13178	4.68916e-07	5.08651e-05	16.45	15.84	23.9	23.51	16.145	23.705	1.46826	1.46826
Cenpe	-0.570977	5.71489	5.63235e-07	5.80414e-05	6.13	4.82	7.42	8.68	5.475	8.05	1.47032	1.47032
Cdca5	-0.571422	3.93954	0.000230967	0.00643275	8.02	6.07	10.55	10.19	7.045	10.37	1.47197	1.47197
Tspan2	-0.574681	5.66739	3.95962e-07	4.49217e-05	10.01	9.85	15.35	13.9	9.93	14.625	1.47281	1.47281
Mybl2	-0.568525	4.13609	0.000207443	0.0060076	4.34	3.57	6.64	5.01	3.955	5.825	1.47282	1.47282
Bmp7	-0.573327	4.89722	0.000167255	0.00510685	14.11	12.29	22.01	16.94	13.2	19.475	1.47538	1.47538
Hells	-0.572959	4.69012	0.00018438	0.00552069	7.85	6.55	11.43	9.82	7.2	10.625	1.47569	1.47569
Bnip3	-0.584536	6.58735	2.6112e-07	3.25095e-05	45.43	51.16	70.97	71.74	48.295	71.355	1.47748	1.47748
Aurkb	-0.575587	5.07553	0.000170249	0.00517273	17.27	12.74	22.71	21.64	15.005	22.175	1.47784	1.47784
E2f7	-0.564965	4.41549	0.00024323	0.00666231	3.76	2.92	5.12	4.76	3.34	4.94	1.47904	1.47904
Neil3	-0.572056	4.38653	0.000204184	0.00595049	9.25	6.5	11.85	11.46	7.875	11.655	1.48	1.48
Ppa1	-0.576391	5.07062	0.000145518	0.0045788	27.38	20.24	39.67	30.83	23.81	35.25	1.48047	1.48047
Atad2	-0.613238	6.25176	5.54091e-05	0.00224652	12.41	10.36	18	15.84	11.385	16.92	1.48617	1.48617
Dhcr24	-0.581756	5.37746	0.000126819	0.00412696	9.48	7.56	14.14	11.19	8.52	12.665	1.4865	1.4865
Slc8a1|NCX1	-0.591208	10.4249	9.79927e-05	0.00337542	142.82	111.32	197.12	181.04	127.07	189.08	1.488	1.488
Exo1	-0.583695	3.50385	0.00192088	0.0297292	1.9	1.46	2.45	2.55	1.68	2.5	1.4881	1.4881
Fbxo5	-0.588881	4.47386	0.0001376	0.00437418	11.85	9.65	16.15	15.86	10.75	16.005	1.48884	1.48884
Slc2a1	-0.589906	4.75237	2.59147e-07	3.25095e-05	8.97	8.78	13.99	12.44	8.875	13.215	1.48901	1.48901
Ttk	-0.591526	4.30768	0.00163902	0.0263312	6.77	4.71	7.5	9.62	5.74	8.56	1.49129	1.49129
Rad18|Rad18sc	-0.615903	3.70442	0.000958445	0.0179035	4.2	3.5	6.24	5.27	3.85	5.755	1.49481	1.49481
Ccna2	-0.594191	7.20811	9.93838e-05	0.00339497	50	38.39	64.6	67.55	44.195	66.075	1.49508	1.49508
Cdc7	-0.600747	4.34443	0.000100585	0.00341712	6.27	5.3	8.98	8.32	5.785	8.65	1.49525	1.49525
Bex1	-0.598321	5.45679	1.29744e-07	1.74392e-05	52.82	47.27	79.17	70.53	50.045	74.85	1.49565	1.49565
Tacc3	-0.601581	6.00453	8.91296e-05	0.0031401	24.63	18.18	30.19	33.88	21.405	32.035	1.49661	1.49661
Pbk	-0.593139	5.11446	0.00010359	0.00349045	22.14	14.9	28.61	26.86	18.52	27.735	1.49757	1.49757
Cnn1	-0.553407	4.37795	0.000304199	0.00782063	8.75	10.3	16.74	11.85	9.525	14.295	1.50079	1.50079
Bex4	-0.610347	4.55446	7.86832e-05	0.00284502	27.27	33.57	49.35	42.01	30.42	45.68	1.50164	1.50164
Sass6	-0.621281	3.44109	0.000991603	0.0183291	3.28	2.79	4.41	4.72	3.035	4.565	1.50412	1.50412
Fam83d	-0.602772	5.2246	9.90949e-05	0.00339448	15.53	12.14	18.83	22.85	13.835	20.84	1.50632	1.50632
Fam162a	-0.613348	6.59758	5.80138e-08	8.64335e-06	173.79	156.5	248.13	249.57	165.145	248.85	1.50686	1.50686
Acta2|AK080187	-0.611429	9.73219	6.67128e-05	0.00253058	419.72	412.57	601.12	653.14	416.145	627.13	1.507	1.507
Cdk1	-0.605531	6.64339	7.5295e-05	0.0027629	34.03	24.34	42.14	45.87	29.185	44.005	1.5078	1.5078
AW551984	-0.616509	4.00002	9.44068e-05	0.00328516	3.21	2.87	3.88	5.3	3.04	4.59	1.50987	1.50987
Casq1	-0.599524	5.20086	0.000912337	0.0174373	20.25	13.85	32.06	19.44	17.05	25.75	1.51026	1.51026
Ube2c	-0.612382	6.37429	6.58491e-05	0.00251324	102.17	69.66	119.47	140.28	85.915	129.875	1.51167	1.51167
AK032401|Pfkp	-0.598281	7.39483	8.99756e-05	0.0031609	41.58	33.92	57.28	56.97	37.75	57.125	1.51325	1.51325
mKIAA0083|Dna2	-0.611023	4.5164	6.96146e-05	0.00259395	5.71	4.6	8.34	7.28	5.155	7.81	1.51503	1.51503
Kif23	-0.527665	5.76665	3.62356e-06	0.000280056	19.47	15.62	25.52	27.65	17.545	26.585	1.51525	1.51525
Chaf1b	-0.61499	4.45612	6.57305e-05	0.00251324	10.84	8.71	15.51	14.15	9.775	14.83	1.51714	1.51714
Hunk	-0.620382	3.85517	0.000868793	0.0168393	2.19	2.48	4.01	3.08	2.335	3.545	1.5182	1.5182
Stil	-0.621363	4.40243	5.76079e-05	0.00230756	3.7	2.78	4.98	4.87	3.24	4.925	1.52006	1.52006
Ercc6l	-0.618688	4.09113	6.91084e-05	0.00259395	3.62	2.99	5.02	5.03	3.305	5.025	1.52042	1.52042
Solt|Cenpk	-0.633775	2.93687	0.00318659	0.0426927	6.47	6.26	11.08	8.34	6.365	9.71	1.52553	1.52553
Incenp	-0.623283	5.97529	3.73204e-08	5.99356e-06	18.3	15.06	25.55	25.41	16.68	25.48	1.52758	1.52758
Tuba1b	-0.620377	10.4605	0.000621691	0.0130745	927.27	649.04	1395.08	1015.14	788.155	1205.11	1.52903	1.52903
Skp2	-0.622382	4.03785	5.9172e-05	0.00234307	4.22	3.42	6.03	5.66	3.82	5.845	1.5301	1.5301
Top2a	-0.631226	8.18251	3.39981e-05	0.0015288	56.78	40.07	73.14	75.09	48.425	74.115	1.53051	1.53051
Ccne2	-0.627208	4.6039	4.65388e-05	0.0019607	7.6	5.62	10.32	9.94	6.61	10.13	1.53253	1.53253
Bend4	-0.638189	5.18285	2.88215e-08	4.7521e-06	3.46	3.81	5.4	5.75	3.635	5.575	1.5337	1.5337
Eif5a2	-0.637259	4.14575	4.66154e-05	0.0019607	3.08	2.62	4.02	4.73	2.85	4.375	1.53509	1.53509
Plk4	-0.623195	5.17492	4.95017e-05	0.00206107	9.61	7.18	12.81	12.97	8.395	12.89	1.53544	1.53544
Agpat5	-0.631894	4.90369	3.77814e-05	0.00165676	6.58	6.11	10.59	8.9	6.345	9.745	1.53586	1.53586
Tuba1c	-0.648528	7.61308	0.00305438	0.0414605	84.9	84.16	83.4	176.29	84.53	129.845	1.53608	1.53608
Kif1a	-0.640177	4.05676	4.48467e-05	0.00190575	1.57	1.63	2.33	2.59	1.6	2.46	1.5375	1.5375
AK188772	-0.653354	3.65427	3.19212e-05	0.00145701	58.28	52.75	83.98	86.86	55.515	85.42	1.53868	1.53868
Ccnf	-0.635334	4.71962	3.82046e-05	0.00166939	8.32	5.71	10.5	11.09	7.015	10.795	1.53885	1.53885
Slc7a5|4F2 lc	-0.632915	4.84592	3.54297e-05	0.00156473	7.61	5.71	11.01	9.5	6.66	10.255	1.53979	1.53979
Baiap2l1	-0.636272	3.89977	4.03649e-05	0.00174529	4.09	3.42	6.25	5.32	3.755	5.785	1.54061	1.54061
Nusap1	-0.642356	5.71104	1.79872e-08	3.17757e-06	16.29	12.89	21.04	23.92	14.59	22.48	1.54078	1.54078
Hn1l	-0.63987	5.48304	2.70254e-05	0.00128044	16.13	12.32	23.6	20.36	14.225	21.98	1.54517	1.54517
Adamtsl5	-0.628774	5.06132	3.59851e-05	0.0015836	16.84	11.41	24.13	19.6	14.125	21.865	1.54796	1.54796
Serpine1	-0.648163	4.7285	2.49844e-05	0.00119288	7.72	6.81	11.96	10.54	7.265	11.25	1.54852	1.54852
mKIAA4226|Fbn2	-0.6532	7.77888	7.53697e-09	1.4794e-06	16.42	16.42	25.09	25.92	16.42	25.505	1.55329	1.55329
A930038C07Rik	-0.66437	2.63068	0.00251652	0.0362273	1.01	1.1	1.58	1.71	1.055	1.645	1.55924	1.55924
Kif18b	-0.65462	4.6268	2.31683e-05	0.00111914	6.85	5.15	9.11	9.61	6	9.36	1.56	1.56
Kif15	-0.659846	4.64661	2.00672e-05	0.00100874	4.75	3.89	6.66	6.82	4.32	6.74	1.56019	1.56019
Rpl22l1	-0.6637	5.80727	1.23757e-05	0.000689361	144.07	142.33	260.22	186.62	143.2	223.42	1.5602	1.5602
Arl6ip1	-0.661851	6.74049	1.85316e-05	0.000946948	44.83	39.02	57.26	73.61	41.925	65.435	1.56076	1.56076
Tyms	-0.482614	5.07697	2.27253e-05	0.00110638	14.44	11.37	21.26	19.13	12.905	20.195	1.5649	1.5649
Aldh9a1	-0.667565	6.27446	4.06247e-09	8.51467e-07	21.92	22.67	35.34	34.58	22.295	34.96	1.56806	1.56806
Ripk3	-0.665154	3.22227	0.000448851	0.0102597	4.31	4.01	6.54	6.51	4.16	6.525	1.56851	1.56851
Prc1	-0.673918	7.24233	1.13719e-05	0.000645069	52.71	39.29	65.85	78.52	46	72.185	1.56924	1.56924
Eme1	-0.673449	2.54753	0.00221012	0.0329281	2.31	2.04	3.19	3.66	2.175	3.425	1.57471	1.57471
Tubb2a	-0.670001	7.00293	1.02672e-05	0.000601728	78.7	57.74	114	101.36	68.22	107.68	1.57842	1.57842
Smc2	-0.674888	6.39924	1.03938e-05	0.000604823	13.91	10.84	19.39	19.77	12.375	19.58	1.58222	1.58222
2810417H13Rik	-0.672832	5.43428	8.45699e-06	0.000517998	16.71	12.94	28.47	18.55	14.825	23.51	1.58583	1.58583
Idi1	-0.681032	5.52238	7.48896e-06	0.000476768	14.31	11.54	23.34	17.82	12.925	20.58	1.59226	1.59226
Gsr	-0.685204	5.28082	7.51818e-06	0.000476768	12.95	10.62	20.19	17.39	11.785	18.79	1.5944	1.5944
Angptl4	-0.684188	7.0165	6.77805e-06	0.000442468	66.52	46.91	94.35	86.52	56.715	90.435	1.59455	1.59455
Mthfd2	-0.684859	4.00561	0.000238408	0.00659541	7.42	5.41	10.6	9.86	6.415	10.23	1.5947	1.5947
Edn1	-0.694382	3.4588	0.000222484	0.00629574	3.98	3.68	6.5	5.76	3.83	6.13	1.60052	1.60052
Rbp7	-0.684244	5.03914	0.00289837	0.0400461	74.69	43.26	130.15	59	58.975	94.575	1.60365	1.60365
Mttp	-0.702783	4.23454	5.75133e-06	0.000399556	3.22	4.09	6.63	5.11	3.655	5.87	1.60602	1.60602
Fstl4|mKIAA1061	-0.702332	3.58689	0.000165062	0.0050649	3.22	2.92	5.71	4.19	3.07	4.95	1.61238	1.61238
Ect2	-0.696805	5.39027	1.00489e-09	2.41106e-07	9.47	7.75	13.75	14.04	8.61	13.895	1.61382	1.61382
Ccnb1	-0.710172	6.46801	4.23427e-06	0.000311685	35.93	26.3	43.64	56.99	31.115	50.315	1.61707	1.61707
Igf2bp1	-0.714036	3.08565	0.000964407	0.0179877	0.81	0.74	1.31	1.2	0.775	1.255	1.61935	1.61935
Ifrd1	-0.711091	6.12028	2.52061e-06	0.000205065	36.6	26.66	60.69	42.33	31.63	51.51	1.62852	1.62852
Oip5	-0.719916	3.20423	0.000871441	0.0168556	5.69	4.27	8.03	8.22	4.98	8.125	1.63153	1.63153
6720489N17Rik	-0.729028	2.10134	0.00279717	0.0391287	1.27	1.32	2.41	1.84	1.295	2.125	1.64093	1.64093
Hsd17b12	-0.73149	5.50125	1.16273e-10	3.42342e-08	22.2	18.23	35.21	31.27	20.215	33.24	1.64432	1.64432
Prr11	-0.731737	4.3874	2.51421e-06	0.000205065	4.82	3.69	6.74	7.26	4.255	7	1.64512	1.64512
Hsd17b7	-0.75318	5.70599	1.49881e-06	0.000130523	10.15	8.13	11.1	19.02	9.14	15.06	1.6477	1.6477
Spc25	-0.70882	5.68585	3.909e-06	0.000297104	37.8	25.73	50.63	54.13	31.765	52.38	1.64898	1.64898
Gale	-0.741281	2.16819	0.00227859	0.0337854	3.02	2.26	4.8	3.94	2.64	4.37	1.6553	1.6553
B3gnt5	-0.736798	3.00699	0.000633175	0.0131594	1.55	1.13	2.39	2.06	1.34	2.225	1.66045	1.66045
Btc	-0.743868	1.49105	0.00297259	0.0407981	0.9	0.68	1.25	1.38	0.79	1.315	1.66456	1.66456
Pgam1	-0.753053	7.60078	9.6948e-07	9.08226e-05	93.6	79.31	134.04	153.8	86.455	143.92	1.66468	1.66468
Camk1g	-0.766492	2.26588	0.0017678	0.0279191	1.38	1.72	2.69	2.51	1.55	2.6	1.67742	1.67742
AK144695	-0.762282	7.67718	5.049e-07	5.38241e-05	84.8	93.33	176.59	122.38	89.065	149.485	1.67838	1.67838
Synm	-0.76716	3.3253	5.06008e-05	0.00209976	1.08	0.95	1.73	1.71	1.015	1.72	1.69458	1.69458
Mif	-0.785085	6.78556	2.62895e-07	3.25095e-05	224.99	198.5	392.38	327.3	211.745	359.84	1.6994	1.6994
Cdh3	-0.777429	3.70829	3.19303e-05	0.00145701	2.56	2.41	4.8	3.66	2.485	4.23	1.70221	1.70221
Inhba	-0.78709	2.54758	0.000349542	0.00855927	3.34	2.83	4.91	5.6	3.085	5.255	1.7034	1.7034
Stxbp2	-0.797777	3.1169	0.000293232	0.00763391	2.33	2.65	3.54	4.98	2.49	4.26	1.71084	1.71084
Elovl6|FAE	-0.799775	3.18959	0.000230369	0.00643275	1.27	1.01	1.89	2.03	1.14	1.96	1.7193	1.7193
Ush1c	-0.794834	3.28784	0.000864208	0.0167768	3.79	2.18	5.43	4.86	2.985	5.145	1.72362	1.72362
Etv5	-0.801246	4.58987	2.30759e-07	2.94182e-05	5.02	4.49	8.51	7.91	4.755	8.21	1.7266	1.7266
Hsp90aa1	-0.811482	8.64149	1.15634e-07	1.58881e-05	115.36	99.09	185.93	186.5	107.225	186.215	1.73668	1.73668
Fam65b	-0.820987	5.64611	5.68523e-13	2.26786e-10	8.03	7.37	14.15	12.69	7.7	13.42	1.74286	1.74286
Krt18	-0.833005	3.39818	1.39133e-05	0.000754614	5.68	6.64	9.32	12.23	6.16	10.775	1.74919	1.74919
Gm14378	-0.832685	0.285015	0.00376626	0.0487172	0.91	1.02	1.77	1.61	0.965	1.69	1.7513	1.7513
Phlda1	-0.824044	4.91004	8.38583e-08	1.19194e-05	13.65	10.43	22.88	19.42	12.04	21.15	1.75664	1.75664
Gap43	-0.837892	2.56775	0.000140183	0.0044335	3.88	3.6	6.36	6.84	3.74	6.6	1.76471	1.76471
AK197973|AK148054|Neat1	-0.888206	7.89329	6.57928e-09	1.33376e-06	71.86	54.76	116.93	107.78	63.31	112.355	1.77468	1.77468
Vamp1|AK080173	-0.831814	4.59444	8.41915e-13	3.25348e-10	6.22	6.42	10.68	11.76	6.32	11.22	1.77532	1.77532
Ankle1	-0.863042	3.74176	5.41475e-05	0.00220259	5.35	3.31	8.38	7.03	4.33	7.705	1.77945	1.77945
Nfe2l3	-0.905773	1.78849	0.000289154	0.00754363	1.15	1	1.7	2.13	1.075	1.915	1.7814	1.7814
Slc16a6	-0.847772	3.88996	5.59166e-06	0.000395122	2.89	2.35	5.25	4.11	2.62	4.68	1.78626	1.78626
Nppb	-0.851766	7.40279	3.54571e-06	0.000277508	240.82	152.41	383.9	320.48	196.615	352.19	1.79127	1.79127
Arhgdig	-0.858741	-0.031401	0.00316367	0.0426138	0.98	0.62	1.58	1.29	0.8	1.435	1.79375	1.79375
Etv4	-0.859126	2.75913	7.99097e-05	0.00286424	2.73	2.22	4.74	4.25	2.475	4.495	1.81616	1.81616
Mthfd1l	-0.87616	3.6261	3.44146e-06	0.000271064	2.43	2.44	4.65	4.21	2.435	4.43	1.8193	1.8193
4930572J05Rik	-0.873713	2.96502	0.000264402	0.00706176	5.05	3.21	8.47	6.59	4.13	7.53	1.82324	1.82324
Psat1	-0.884652	5.67055	7.82053e-15	4.83544e-12	19.63	16.77	35.13	31.43	18.2	33.28	1.82857	1.82857
Nrg1|AK052414	-0.965506	1.77014	0.000433473	0.00998198	0.9	0.97	1.32	2.11	0.935	1.715	1.83422	1.83422
Thbs4	-0.890736	5.26239	7.26519e-15	4.72849e-12	8.9	8.67	17.07	15.16	8.785	16.115	1.83438	1.83438
AK014683	-0.897386	1.72062	0.000948843	0.0178049	3.81	2.5	5.24	6.4	3.155	5.82	1.84469	1.84469
Rnls	-0.919269	3.55582	0.000446676	0.0102289	3.85	7.5	13.13	7.81	5.675	10.47	1.84493	1.84493
AK050253	-0.90045	3.09934	3.52456e-05	0.00156473	2.36	1.57	3.42	3.86	1.965	3.64	1.85242	1.85242
Pcyox1l	-0.908819	3.20333	2.80702e-05	0.00132199	3.62	3.25	6.61	6.15	3.435	6.38	1.85735	1.85735
A530016L24Rik	-0.904202	4.0371	1.13924e-06	0.000102831	4.79	4.35	10.45	6.56	4.57	8.505	1.86105	1.86105
Add2	-0.902707	1.97313	0.000251751	0.00682708	0.96	0.76	1.68	1.53	0.86	1.605	1.86628	1.86628
Tmem171	-0.929261	2.38703	0.000133252	0.00429112	4.31	2.93	7.24	6.46	3.62	6.85	1.89227	1.89227
Spna1	-0.931189	5.02377	6.47907e-07	6.56723e-05	3.52	1.85	4.46	5.71	2.685	5.085	1.89385	1.89385
2310002L09Rik	-0.979692	1.53703	0.000297715	0.00773434	1.09	1.25	2.62	1.88	1.17	2.25	1.92308	1.92308
AK005363	-0.964743	-0.114861	0.00199084	0.0305823	0.94	0.86	2.18	1.31	0.9	1.745	1.93889	1.93889
Kcne3	-0.931811	1.03166	0.000706031	0.014431	1.91	1.26	3.41	2.74	1.585	3.075	1.94006	1.94006
Dusp4	-0.971918	2.16372	7.93062e-05	0.00285918	1.51	1.14	2.59	2.57	1.325	2.58	1.94717	1.94717
Myl1	-1.00036	3.30027	0.00167544	0.026699	7.19	12.95	28.88	10.81	10.07	19.845	1.97071	1.97071
AK035687	-0.978544	3.26069	0.000467195	0.0105882	3.14	1.69	6.03	3.49	2.415	4.76	1.97101	1.97101
Ak4	-0.995975	5.38746	4.69304e-18	4.46417e-15	5.45	6.19	11.77	11.19	5.82	11.48	1.97251	1.97251
Krt80	-1.03883	3.47447	1.37222e-05	0.000747529	3.91	1.96	6.58	5.03	2.935	5.805	1.97785	1.97785
Ube2j2	-0.996935	1.97664	0.00185927	0.0290667	3.36	1.7	6.81	3.3	2.53	5.055	1.99802	1.99802
AK189601	-1.04031	0.428377	0.000309803	0.00791533	3.72	4.23	6.56	9.37	3.975	7.965	2.00377	2.00377
Zfp101	-1.07777	3.73172	9.49611e-12	3.17375e-09	3.46	3.33	6.83	7.05	3.395	6.94	2.04418	2.04418
Tcp11l1|BC057381	-1.09013	2.70859	7.40283e-07	7.09639e-05	1.24	1.05	2.31	2.39	1.145	2.35	2.0524	2.0524
Fxy|Mid1	-1.00368	4.69774	4.65176e-18	4.46417e-15	4.98	5.57	11.55	10.15	5.275	10.85	2.05687	2.05687
Zdbf2	-1.0725	3.78159	1.20748e-11	3.92939e-09	0.68	0.73	1.45	1.49	0.705	1.47	2.08511	2.08511
Myl9	-1.08605	9.27288	1.8427e-12	6.66555e-10	462.82	401.83	883.13	929.07	432.325	906.1	2.09588	2.09588
Gnpda1	-1.11157	2.0001	8.24293e-06	0.000514809	1.2	1.46	2.78	2.87	1.33	2.825	2.12406	2.12406
Gdf15	-1.12451	1.5752	6.82088e-06	0.000442468	2.27	1.8	4.87	3.86	2.035	4.365	2.14496	2.14496
AK218261	-1.14089	2.93209	2.67539e-06	0.00021483	105.35	68.79	185.9	188.81	87.07	187.355	2.15177	2.15177
Tuft1	-1.12715	1.66574	6.25935e-06	0.000418395	0.8	0.86	2.05	1.56	0.83	1.805	2.1747	2.1747
Kif5c	-1.13897	2.44129	2.9169e-07	3.50198e-05	0.48	0.52	1.13	1.06	0.5	1.095	2.19	2.19
Gchfr	-1.15941	0.653522	4.84302e-05	0.00203013	2.25	2	4.08	5.26	2.125	4.67	2.19765	2.19765
Gm5506|AK180697	-1.1914	7.10291	0.00342255	0.0454112	70.82	31.03	199.33	36.02	50.925	117.675	2.31075	2.31075
Sost	-1.2427	3.39634	1.15887e-08	2.10744e-06	2.66	3.89	9	6.29	3.275	7.645	2.33435	2.33435
Gm10451	-1.25822	0.828203	7.87275e-06	0.000496706	1.11	1.06	2.91	2.24	1.085	2.575	2.37327	2.37327
Krt8	-1.29323	2.30149	1.23379e-05	0.000689361	1.59	1.92	2.6	5.81	1.755	4.205	2.39601	2.39601
1700048O20Rik	-1.31157	1.25058	3.58384e-07	4.14184e-05	1.54	1.44	3.31	3.9	1.49	3.605	2.41946	2.41946
Colq	-1.29617	4.01897	1.85555e-16	1.43411e-13	4.01	2.94	8.95	8	3.475	8.475	2.43885	2.43885
4930583H14Rik|Osap	-1.31727	-0.344669	1.89743e-05	0.000961624	0.33	0.5	1.02	1.02	0.415	1.02	2.45783	2.45783
Slc16a3	-1.39197	4.74102	5.99133e-19	7.40888e-16	6.44	6.29	18.61	14.45	6.365	16.53	2.59701	2.59701
Slc25a31	-1.56494	1.87537	3.52224e-05	0.00156473	1.3	0.56	4.08	1.45	0.93	2.765	2.97312	2.97312
U09772	-1.60951	0.581828	2.4267e-08	4.11775e-06	0.62	0.61	2.21	1.52	0.615	1.865	3.03252	3.03252
Slc15a2	-1.93196	2.31732	1.88658e-12	6.66555e-10	0.61	0.65	2.62	1.56	0.63	2.09	3.31746	3.31746
Nppa	-1.85631	9.59386	3.31411e-32	1.02456e-28	559.01	452.67	1857.28	1763.06	505.84	1810.17	3.57854	3.57854
Gm14085	-1.93325	1.50043	1.17134e-13	4.99475e-11	0.34	0.31	1.12	1.33	0.325	1.225	3.76923	3.76923
Hist1h2bk	-2.43234	-1.61816	6.87369e-08	1.01191e-05	0	1.01	2.67	2.48	0.505	2.575	5.09901	5.09901
Itgb1bp3	-2.41756	6.31234	6.29192e-09	1.29676e-06	22.53	6.38	123.52	33.06	14.455	78.29	5.41612	5.41612
Bmp10	-2.58289	2.43974	5.76611e-05	0.00230756	0.19	2.61	3.55	12.43	1.4	7.99	5.70714	5.70714
AK181631|AK218564	-2.45738	-0.95627	4.62467e-07	5.08651e-05	0.77	0.6	1.25	6.59	0.685	3.92	5.72263	5.72263
Scgb3a2	-5.68263	-0.421654	1.01207e-20	1.56441e-17	0.05	0.12	1.52	7	0.085	4.26	50.1176	50.1176

## Sheet: Celf1 wt, PN38 vs PN3
Gene	logFC	logCPM	PValue	FDR	FPKM			Change
					Cel1 wt PN38 rep CG5088	Celf 1 wt PN3 rep CG35139	Celf1 wt PN3 rep CG35140	Celf1 PN38 / Celf1 PN3	Fold change
E130309F12Rik	9.23777	2.39261	2.20617e-51	8.55144e-50	0	2.17	2.59	0	#DIV/0!
AK005481|BC085231	12.0458	1.98621	4.59422e-47	1.54461e-45	0	4.7	6.08	0	#DIV/0!
AK187054	11.7407	1.68386	3.42956e-43	9.87947e-42	0	262.09	295.87	0	#DIV/0!
Olfr608	10.8878	0.840071	8.50192e-30	1.40132e-28	0	3.37	4.01	0	#DIV/0!
Tnni1	12.9837	9.96949	0	0	0.16	1607.36	2020.51	8.8206e-05	-11337.1
AK220016	10.4552	6.77058	8.83253e-294	3.73174e-290	0.24	439.03	468.1	0.000529141	-1889.85
Dlk1	8.37766	4.5524	4.66198e-90	7.11935e-88	0.02	6.49	11.96	0.00216802	-461.25
Sox11	6.42	2.60442	2.77177e-46	9.05469e-45	0.01	1.11	1.25	0.00847458	-118
Vash2	6.23094	4.65694	5.03327e-163	3.35772e-160	0.11	9.83	11.96	0.0100964	-99.0455
Otoa	5.89833	1.92237	4.9198e-38	1.1788e-36	0.02	2.11	1.62	0.0107239	-93.25
AK141396	5.84148	1.67877	2.08386e-15	1.53563e-14	0.04	1.24	5.15	0.0125196	-79.875
Fras1	5.63757	4.49738	9.37584e-90	1.36596e-87	0.03	1.78	2.87	0.0129032	-77.5
Nrk|NRK	5.47664	5.30733	7.02518e-158	4.45221e-155	0.16	9.75	10.14	0.0160885	-62.1563
Cdh3	5.55791	2.56917	5.6009e-41	1.48208e-39	0.04	2.56	2.41	0.0160966	-62.125
Aldoc	5.54533	1.89414	4.79285e-36	1.05651e-34	0.07	4.04	4.55	0.016298	-61.3571
Xkr5	5.31422	2.23283	1.03519e-31	1.89885e-30	0.05	3.31	2.31	0.0177936	-56.2
Fam70a	5.25766	5.21176	1.60237e-149	8.46254e-147	0.35	18.76	17.96	0.0190632	-52.4571
Rxfp1	5.11926	1.73659	4.47659e-33	8.86575e-32	0.05	2.21	2.83	0.0198413	-50.4
Cthrc1	5.16244	3.92373	1.24972e-76	1.12342e-74	0.5	24.09	25.36	0.0202224	-49.45
Myh7	5.29229	11.0309	7.14578e-99	1.33195e-96	11.83	456.41	699.02	0.0204772	-48.8347
Capn6	5.1201	4.3358	1.21144e-79	1.24837e-77	0.2	8.15	11.04	0.0208442	-47.975
H19|AK145379	5.13345	9.87004	1.04391e-172	8.82107e-170	15.19	648.12	803.41	0.0209296	-47.7791
Fam83d	5.02897	4.2015	5.51136e-77	5.13651e-75	0.3	15.53	12.14	0.0216841	-46.1167
Bex4	4.96072	3.52568	1.49081e-51	5.81416e-50	0.71	27.27	33.57	0.0233399	-42.8451
Znf618|Zfp618	4.93477	2.04938	6.61981e-34	1.34465e-32	0.07	2.53	3.3	0.0240137	-41.6429
AK140370|AK089118|Mir670	5.01499	-0.295575	2.23327e-15	1.64192e-14	0.05	1.61	2.54	0.0240964	-41.5
mKIAA4226|Fbn2	4.91688	6.72003	6.72971e-153	4.06186e-150	0.4	16.42	16.42	0.0243605	-41.05
Ptn	4.81978	5.7087	3.09077e-141	1.30585e-138	1.18	40.28	50.53	0.0259883	-38.4788
Lpar3	4.78737	4.69222	2.99801e-127	9.99995e-125	0.47	18.36	17.16	0.026464	-37.7872
Hmmr|IHABP	4.73937	5.5527	8.35003e-79	8.20439e-77	0.6	25.47	18.2	0.0274788	-36.3917
Igf2as	4.75389	2.62899	1.81311e-35	3.9284e-34	0.06	2.17	2.1	0.028103	-35.5833
Frem1|qbrick	4.63889	3.51175	9.95014e-48	3.43646e-46	0.06	1.9	2.26	0.0288462	-34.6667
Cpa1	4.67526	2.74104	1.09777e-43	3.21345e-42	0.22	7.36	7.76	0.0291005	-34.3636
Plagl1|Zac1	4.53949	7.5734	2.32557e-143	1.13372e-140	2.15	60.57	82.13	0.0301331	-33.186
D10920	4.60709	2.98621	1.60782e-44	4.93441e-43	0.1	2.8	3.65	0.0310078	-32.25
Rrm2	4.56997	6.31172	2.8314e-136	1.1215e-133	1.97	71.03	55.36	0.0311734	-32.0787
AK045244|Igf2bp3|mimp3	4.74726	4.21514	3.61419e-72	2.89936e-70	0.23	7.48	6.97	0.0318339	-31.413
Emid2	4.5128	4.06965	4.89254e-67	3.40731e-65	0.34	9.01	12.23	0.0320151	-31.2353
Cacng6	4.52669	0.753856	7.03892e-21	7.34912e-20	0.14	3.8	4.91	0.032147	-31.1071
Cdca3	4.49683	5.13181	5.24501e-72	4.18116e-70	1.39	49.54	35.49	0.0326943	-30.5863
Ccnb1	4.46691	5.3854	2.56148e-72	2.09463e-70	1.04	35.93	26.3	0.0334244	-29.9183
Cdc25c	4.41996	2.57012	1.57176e-32	3.01393e-31	0.18	5.91	4.54	0.0344498	-29.0278
Depdc1a	4.35949	3.81568	1.60224e-45	5.1026e-44	0.32	10.59	7.78	0.0348394	-28.7031
Bub1	4.43752	4.41419	1.15712e-67	8.14807e-66	0.3	9.57	7.13	0.0359281	-27.8333
D2Ertd750e|Gm14090	4.36549	5.04021	5.23405e-69	3.81273e-67	0.64	20.25	15.26	0.0360462	-27.7422
Cited1	4.34452	4.23155	8.16183e-65	5.22481e-63	1.61	45.03	43.79	0.0362531	-27.5839
BC100530	4.22692	-1.04585	3.19417e-11	1.71261e-10	0.1	2.59	2.92	0.0362976	-27.55
Cenpi	4.3107	3.64836	3.45099e-44	1.03163e-42	0.25	7.71	5.91	0.0367107	-27.24
Igf2	4.29953	9.76427	1.13916e-133	4.12537e-131	14.55	359.38	417.45	0.0374599	-26.6952
mKIAA0008|Dlgap5	4.23492	4.15909	2.46103e-62	1.46448e-60	0.37	11.14	8.59	0.0375063	-26.6622
AK013046	4.22584	-0.110137	6.94323e-14	4.55987e-13	0.1	3.22	2.11	0.0375235	-26.65
Col9a2	4.28493	2.35972	5.86838e-26	8.0762e-25	0.12	2.49	3.83	0.0379747	-26.3333
Ppil5	4.17948	1.03602	1.52591e-20	1.55474e-19	0.15	4.45	3.33	0.0385604	-25.9333
Iqgap3	4.2981	5.61422	2.80233e-69	2.06509e-67	0.55	17.01	11.27	0.0388967	-25.7091
Casc5	4.17722	4.07878	7.33563e-61	4.1324e-59	0.17	4.94	3.64	0.039627	-25.2353
Cdca8	4.21666	4.97773	1.38329e-65	9.08454e-64	1.36	39.61	28.84	0.039737	-25.1654
Spc25	4.19422	4.60959	9.26683e-64	5.72961e-62	1.27	37.8	25.73	0.0399811	-25.0118
Stil	4.15278	3.38368	2.50582e-41	6.77213e-40	0.13	3.7	2.78	0.0401235	-24.9231
P4ha3	4.17869	2.87918	2.18433e-39	5.48244e-38	0.22	5.54	5.29	0.0406279	-24.6136
Mdk	4.15351	4.86459	3.48185e-109	8.65342e-107	3.03	67.26	80.99	0.0408769	-24.4637
5730590G19Rik	4.18755	2.70476	5.73041e-31	9.96337e-30	0.06	1.58	1.35	0.0409556	-24.4167
Birc5	4.20436	4.81053	9.99796e-65	6.36805e-63	2.01	56.44	40.82	0.0413325	-24.194
Gm5483	4.12049	-1.70219	4.41434e-08	1.73225e-07	0.08	2.48	1.38	0.0414508	-24.125
Aurka	4.15664	4.42071	3.59407e-62	2.10902e-60	0.84	24.25	16.08	0.0416563	-24.006
AK012387	4.11475	2.6642	3.02677e-30	5.10843e-29	1.61	44.7	32.59	0.0416613	-24.0031
Adamts19	4.12751	4.77851	3.96104e-63	2.42542e-61	0.41	8.63	10.74	0.0423335	-23.622
Esco2	4.11744	3.86748	1.55012e-58	8.07987e-57	0.36	9.69	7.19	0.042654	-23.4444
Pif1	4.87227	3.05378	1.08592e-47	3.73011e-46	0.18	4.89	3.49	0.0429594	-23.2778
Fanci	4.10438	2.96474	5.71769e-39	1.4127e-37	0.12	3.04	2.48	0.0434783	-23
Mest	4.07657	8.40842	6.10918e-123	1.80079e-120	9.9	222.06	232.42	0.0435663	-22.9535
Ccna2	4.07633	6.20318	5.79973e-116	1.56408e-113	1.94	50	38.39	0.0438964	-22.7809
Msi1	4.06279	1.02117	2.5457e-14	1.73291e-13	0.1	1.39	3.14	0.0441501	-22.65
Ube2c	4.04552	5.36021	4.06904e-63	2.47957e-61	3.83	102.17	69.66	0.0445789	-22.4321
Ckap2l	4.05515	5.25671	4.88434e-63	2.96215e-61	0.91	23.16	17.66	0.044586	-22.4286
Ccnb2	4.03693	4.95066	8.95037e-62	5.15663e-60	1.61	39.56	31.97	0.0450161	-22.2143
Crh	4.08522	-0.0225954	1.56334e-15	1.16219e-14	0.06	1.44	1.2	0.0454545	-22
Diap3|Dia2	3.9839	3.56365	1.05824e-39	2.68264e-38	0.26	6.34	4.97	0.045977	-21.75
6530401D17Rik|2900062L11Rik	4.05643	1.10662	4.01338e-20	3.98041e-19	0.11	2.57	2.21	0.0460251	-21.7273
Tceal5	3.99285	2.45151	1.89717e-28	2.93969e-27	0.47	11.33	9.09	0.0460333	-21.7234
2610021K21Rik	4.09345	1.14101	1.92528e-20	1.9429e-19	0.09	2.25	1.65	0.0461538	-21.6667
Racgap1	4.00084	6.01066	5.01522e-112	1.2973e-109	1.72	42.35	31.82	0.0463799	-21.561
2700099C18Rik	4.00958	2.08632	3.32302e-23	3.95858e-22	0.32	7.88	5.77	0.0468864	-21.3281
Kif2c	3.95554	4.00453	2.02204e-56	9.93384e-55	0.45	10.5	8.6	0.0471204	-21.2222
2810429I04Rik	4.20169	-0.132503	1.00058e-13	6.50709e-13	0.1	2.46	1.75	0.0475059	-21.05
Clspn	3.85355	4.14863	4.35593e-55	1.99319e-53	0.3	7.03	5.52	0.0478088	-20.9167
Rad54b	3.95019	1.85052	8.47731e-26	1.1529e-24	0.1	2.28	1.9	0.0478469	-20.9
Cenpm	3.95367	2.68347	6.94146e-29	1.09704e-27	0.47	11.65	7.98	0.0478859	-20.883
Sphkap	3.95821	3.16145	5.27858e-38	1.26238e-36	0.11	2.09	2.49	0.0480349	-20.8182
Kif20a	3.91777	5.67827	5.66137e-107	1.28139e-104	1.19	27.48	21.34	0.0487505	-20.5126
Troap	4.16962	3.07608	3.64643e-40	9.33707e-39	0.36	8.52	6.09	0.0492813	-20.2917
Kif4	3.90395	4.89787	8.87005e-59	4.64578e-57	0.51	11.81	8.87	0.049323	-20.2745
Nuf2	3.84563	4.50806	2.43491e-56	1.18702e-54	0.84	19.21	14.47	0.0498812	-20.0476
Cdk1	3.88541	5.63684	3.20042e-60	1.77141e-58	1.46	34.03	24.34	0.0500257	-19.9897
Cks2	3.88353	4.55176	2.68567e-57	1.34549e-55	3.59	82.33	60.5	0.0502696	-19.8928
ramp|Dtl	3.97216	4.10542	3.47683e-57	1.72819e-55	0.35	7.82	6.08	0.0503597	-19.8571
nek2|Nek2	3.85194	4.32892	7.8976e-56	3.74914e-54	0.54	12.77	8.63	0.0504673	-19.8148
Ska3|F630043A04Rik	3.83637	2.89072	2.48082e-28	3.82535e-27	0.29	6.53	4.91	0.0506993	-19.7241
Cdc20	3.86695	5.26423	4.91717e-59	2.61871e-57	1.9	42.75	32.14	0.0507411	-19.7079
Gap43	3.86407	1.4408	1.23083e-23	1.50732e-22	0.19	3.88	3.6	0.0508021	-19.6842
Cdca5	3.84143	2.96305	7.19229e-36	1.58268e-34	0.36	8.02	6.07	0.0511001	-19.5694
Kifc1	3.85997	4.78497	1.40476e-57	7.12214e-56	1.04	23.37	17.28	0.0511685	-19.5433
Zwilch	3.87825	3.63412	1.38511e-38	3.39579e-37	0.39	8.37	6.7	0.0517585	-19.3205
Cdca2	3.78663	3.9166	9.16775e-53	3.78506e-51	0.36	7.81	5.97	0.0522496	-19.1389
Kif22	3.81563	4.54309	6.86616e-56	3.27175e-54	1.02	21.97	16.77	0.0526588	-18.9902
Spag5	3.81516	4.6987	2.48296e-56	1.20581e-54	0.59	13.06	9.28	0.0528201	-18.9322
Aspm|Asp	3.81874	5.21342	7.50776e-58	3.83713e-56	0.32	6.89	5.17	0.053068	-18.8437
2810417H13Rik	3.78766	4.38645	9.89022e-55	4.44534e-53	0.79	16.71	12.94	0.0532884	-18.7658
Neil3	3.74727	3.40923	2.9483e-36	6.55609e-35	0.42	9.25	6.5	0.0533333	-18.75
Uhrf1	3.78331	5.66187	8.70743e-102	1.78011e-99	1.26	26.68	20.54	0.0533672	-18.7381
Ngfrap1	3.77856	5.87558	9.4251e-103	2.05971e-100	6.53	125.81	118.63	0.0534282	-18.7167
Exo1	3.75833	2.52437	1.00099e-26	1.42396e-25	0.09	1.9	1.46	0.0535714	-18.6667
Myl7	3.74066	6.5535	9.92557e-22	1.08829e-20	19.32	181.15	538.56	0.0536883	-18.626
Top2a	3.83824	7.15894	1.79115e-61	1.02265e-59	2.6	56.78	40.07	0.0536913	-18.625
Ckap2	3.77229	4.54219	5.04022e-55	2.28978e-53	0.81	17.11	13	0.0538027	-18.5864
Rad51	3.76784	3.69315	3.0806e-37	7.23085e-36	0.55	11.7	8.73	0.0538424	-18.5727
Clca2|Clca1|mCLCA1	3.78524	4.2618	2.51844e-54	1.11613e-52	0.56	9.75	11.02	0.0539239	-18.5446
Il23a	3.79512	1.17236	8.3976e-19	7.7467e-18	0.16	3.11	2.79	0.0542373	-18.4375
Bub1b	3.74672	5.40207	5.99835e-99	1.13476e-96	1.04	21.05	16.87	0.0548523	-18.2308
Anln	3.75433	5.97044	4.02462e-102	8.50201e-100	1.03	21.53	15.96	0.054948	-18.199
Prc1	3.82649	6.19842	4.98291e-109	1.21458e-106	2.53	52.71	39.29	0.055	-18.1818
Kifc5b|Kifc1	3.77327	3.05315	4.12319e-28	6.23645e-27	0.35	7.26	5.43	0.0551615	-18.1286
Melk|BC055065	3.72333	3.5504	2.86753e-36	6.38768e-35	0.37	7.76	5.61	0.0553478	-18.0676
Col11a1	3.8319	3.85525	1.90305e-53	8.14906e-52	0.18	3.03	3.47	0.0553846	-18.0556
Ankle1	3.71461	2.58187	3.90121e-22	4.40711e-21	0.24	5.35	3.31	0.0554273	-18.0417
Kntc1	3.75803	4.39456	3.90267e-54	1.71164e-52	0.27	5.63	4.07	0.0556701	-17.963
Cenph	3.73046	1.78005	7.06572e-24	8.72885e-23	0.28	5.51	4.51	0.0558882	-17.8929
6330403K07Rik	3.68477	1.38731	4.1091e-19	3.85799e-18	0.16	2.38	3.33	0.056042	-17.8438
Bmp7	3.72291	3.91814	1.2464e-51	4.87597e-50	0.74	14.11	12.29	0.0560606	-17.8378
Fignl1	3.70386	4.2127	1.60607e-52	6.56676e-51	0.59	11.71	9.27	0.056244	-17.7797
Gm11992	3.69447	2.90682	3.73276e-27	5.41956e-26	0.3	4.46	6.09	0.056872	-17.5833
Myoz1	3.64262	1.10036	7.81254e-18	6.77782e-17	0.17	2.47	3.47	0.0572391	-17.4706
2810433K01Rik|Ska1	3.72209	2.11986	2.95873e-21	3.14613e-20	0.16	3.27	2.32	0.0572451	-17.4688
Fancd2	3.70884	3.28334	2.27814e-35	4.91078e-34	0.19	3.81	2.81	0.0574018	-17.4211
Solt|Cenpk	3.67231	1.9322	5.92577e-24	7.35642e-23	0.37	6.47	6.26	0.0581304	-17.2027
AK021262	3.63533	1.861	1.38692e-23	1.68706e-22	0.55	8.28	10.62	0.0582011	-17.1818
Kif18b	3.67353	3.60281	9.49067e-36	2.08482e-34	0.35	6.85	5.15	0.0583333	-17.1429
Ppp1r1b	3.69416	3.55434	2.07436e-49	7.6316e-48	0.74	13.01	12.32	0.0584287	-17.1149
Chek1	3.66801	3.40571	3.15793e-35	6.77272e-34	0.3	5.52	4.7	0.0587084	-17.0333
Ncaph|mKIAA0074	3.66093	4.7318	2.75507e-53	1.17183e-51	0.98	18.62	14.75	0.0587354	-17.0255
Ctxn1	3.63954	2.59429	8.02921e-26	1.09313e-24	0.53	7.29	10.67	0.05902	-16.9434
Ttk	3.63248	3.32786	1.65803e-34	3.46791e-33	0.34	6.77	4.71	0.0592334	-16.8824
Ndc80	3.64039	3.93493	3.27809e-50	1.22205e-48	0.7	13.19	10.35	0.0594732	-16.8143
Ccdc99	3.64251	2.90919	1.33069e-26	1.87822e-25	0.3	5.81	4.22	0.0598205	-16.7167
E2f1	3.67632	4.76833	9.6804e-54	4.17344e-52	1.24	22.82	18.52	0.0599903	-16.6694
Shcbp1	3.61445	3.8722	2.07724e-49	7.6316e-48	0.7	13.06	10.26	0.0600343	-16.6571
Kif11	3.62401	5.53862	3.18075e-54	1.39986e-52	0.94	18.75	12.55	0.0600639	-16.6489
Trip13	3.61057	3.19005	7.58438e-34	1.53321e-32	0.44	8.15	6.41	0.0604396	-16.5455
Mfap2	3.59361	5.06557	2.63561e-91	4.1758e-89	3.51	51.84	63.96	0.0606218	-16.4957
Arhgap11a	3.61976	5.39539	6.29844e-54	2.734e-52	0.84	15.57	11.91	0.0611354	-16.3571
Prss35	3.57874	3.29544	7.70295e-34	1.5547e-32	0.4	6.14	6.91	0.0613027	-16.3125
Gins2	3.58608	3.50748	1.97971e-34	4.12711e-33	1.26	23.04	18.06	0.0613139	-16.3095
C79407|Knl2	3.62923	3.57303	3.88761e-35	8.29553e-34	0.4	7.22	5.82	0.0613497	-16.3
Gm5057	3.57128	4.50294	6.55655e-51	2.49562e-49	0.86	11.2	16.68	0.061693	-16.2093
Cdt1	3.55882	4.43543	2.47011e-50	9.2629e-49	1.03	18.4	14.8	0.0620482	-16.1165
Sgo1|Sgol1	3.43282	3.03591	4.40512e-31	7.70137e-30	0.25	4.7	3.3	0.0625	-16
Hmgcs2	3.54697	7.92077	2.36853e-99	4.54865e-97	7.67	107.61	136.13	0.0629359	-15.8892
Mex3a	3.5414	4.23466	2.10424e-49	7.70846e-48	0.33	5.05	5.43	0.0629771	-15.8788
Gpc3	3.54058	5.43131	1.41685e-91	2.30239e-89	2.03	28.25	36.21	0.0629848	-15.8768
Cdkn3	3.19363	2.0372	2.77002e-17	2.32671e-16	0.65	11.95	8.6	0.0632603	-15.8077
Aurkb	3.54832	4.10292	4.59951e-49	1.66568e-47	0.95	17.27	12.74	0.0633122	-15.7947
Bard1	3.5375	3.34726	2.44149e-33	4.85807e-32	0.19	3.4	2.6	0.0633333	-15.7895
4930547N16Rik	3.54105	3.01197	2.36716e-32	4.50507e-31	0.23	4.03	3.22	0.0634483	-15.7609
Ncam1	3.36481	6.25178	8.95868e-90	1.32036e-87	2.59	39.61	41.91	0.0635427	-15.7375
Tpsab1	3.45192	1.04217	7.96101e-09	3.38496e-08	0.2	1.36	4.92	0.0636943	-15.7
Cenpe	3.54948	4.74546	4.90643e-51	1.88452e-49	0.35	6.13	4.82	0.0639269	-15.6429
Rimkla	3.51164	3.287	6.84155e-33	1.34444e-31	0.25	3.58	4.23	0.0640205	-15.62
Tk1	3.52363	4.86327	9.47897e-51	3.58645e-49	2.44	44.06	31.96	0.0641936	-15.5779
Tubb2b	3.52064	6.07922	8.41098e-96	1.48068e-93	3.89	68.89	51.86	0.0644306	-15.5206
Camk1g	3.54331	1.19394	1.3816e-17	1.18083e-16	0.1	1.38	1.72	0.0645161	-15.5
Mki67	3.52261	7.51963	4.28301e-54	1.87197e-52	1.87	33.29	24.64	0.0645607	-15.4893
Snf2l|Smarca1	3.3295	3.86155	3.38226e-44	1.01348e-42	0.4	5.12	7.24	0.0647249	-15.45
Peg3	3.50797	6.21868	9.29206e-96	1.59158e-93	1.17	16.35	19.75	0.0648199	-15.4274
Ect2	3.42905	4.34888	1.66424e-47	5.68577e-46	0.56	9.47	7.75	0.0650407	-15.375
Mlf1ip	3.46019	1.84012	5.75847e-22	6.4194e-21	0.16	2.66	2.18	0.0661157	-15.125
Slc22a17	3.26857	4.96516	3.74685e-79	3.73947e-77	1.55	20.6	26.23	0.0661969	-15.1065
Ncapg	3.4814	4.17368	5.9367e-48	2.06158e-46	0.53	9.15	6.78	0.0665411	-15.0283
Fam54a	3.47597	2.04928	2.65039e-19	2.52774e-18	0.2	3.53	2.48	0.0665557	-15.025
Brca1	3.42599	3.59996	1.60477e-32	3.07258e-31	0.2	3.34	2.65	0.066778	-14.975
Mxd3	3.45789	3.28458	3.38871e-32	6.38215e-31	0.9	15.19	11.71	0.0669145	-14.9444
Kif15	3.58461	3.62287	1.17659e-34	2.47728e-33	0.29	4.75	3.89	0.0671296	-14.8966
Mastl	3.40277	3.27068	1.82776e-31	3.27678e-30	0.23	3.86	2.98	0.0672515	-14.8696
Gm2897|2610042L04Rik	3.60921	1.42326	2.51414e-16	1.97562e-15	0.93	10.2	17.4	0.0673913	-14.8387
Chaf1b	3.46509	3.46346	9.39576e-33	1.82655e-31	0.66	10.84	8.71	0.0675192	-14.8106
Gtse1	3.44311	3.65582	6.64557e-33	1.30999e-31	0.52	8.91	6.47	0.0676203	-14.7885
Nusap1	3.43793	4.70295	1.29797e-48	4.62129e-47	1	16.29	12.89	0.0685401	-14.59
AW551984	3.38256	3.01976	1.53387e-30	2.60964e-29	0.21	3.21	2.87	0.0690789	-14.4762
Col9a1	3.38574	1.58285	1.31897e-20	1.34931e-19	0.11	1.52	1.66	0.0691824	-14.4545
Hells	3.42045	3.72594	2.78928e-45	8.8165e-44	0.5	7.85	6.55	0.0694444	-14.4
Ercc6l	3.40918	3.1026	5.06468e-31	8.8301e-30	0.23	3.62	2.99	0.0695915	-14.3696
Tpx2	3.40231	5.4674	2.16204e-86	2.82514e-84	1.19	19.01	14.9	0.0701858	-14.2479
Foxm1	3.3965	5.23436	8.03122e-49	2.88373e-47	0.98	16.06	11.85	0.0702257	-14.2398
Kif14	3.45297	3.15824	9.03583e-32	1.66467e-30	0.11	1.73	1.4	0.0702875	-14.2273
Espl1	3.37196	4.48362	9.89397e-47	3.28288e-45	0.38	5.82	4.9	0.0708955	-14.1053
Orc1l|Orc1	3.39677	1.21706	8.98092e-17	7.27369e-16	0.09	1.47	1.06	0.0711462	-14.0556
Ror2	3.37195	3.70935	2.32115e-44	7.02506e-43	0.38	5.38	5.29	0.0712277	-14.0395
F730047E07Rik|Mms22l	3.22082	3.59303	4.79175e-41	1.27328e-39	0.47	7.26	5.92	0.0713202	-14.0213
BC030867	3.39993	1.78316	2.64475e-21	2.82174e-20	0.16	2.42	2.01	0.0722348	-13.8437
Slc6a13	3.14414	1.08644	6.64708e-15	4.73857e-14	0.19	2.27	2.95	0.0727969	-13.7368
H1fx	3.32422	2.87293	2.17044e-29	3.5045e-28	0.93	13.02	12.49	0.0729126	-13.7151
Kcne1	3.33478	7.40281	7.70098e-90	1.14835e-87	6.73	91.9	92.35	0.0730529	-13.6887
Cep55	3.36675	3.92251	6.4322e-45	1.99824e-43	0.8	12.35	9.55	0.0730594	-13.6875
Tacc3	3.31159	5.02532	1.09096e-46	3.60103e-45	1.57	24.63	18.18	0.0733473	-13.6338
Igfbpl1	3.32324	3.8029	8.81238e-44	2.59158e-42	0.62	8.55	8.35	0.0733728	-13.629
Ddc	3.34469	6.0322	2.36885e-49	8.65277e-48	4.19	72.44	41.69	0.073425	-13.6193
C330027C09Rik|mKIAA1524	3.31205	4.7888	3.03329e-46	9.85819e-45	0.84	12.77	10.01	0.0737489	-13.5595
Ccnf	3.31617	3.72127	2.99161e-31	5.28115e-30	0.52	8.32	5.71	0.0741269	-13.4904
Tro	3.23319	3.99874	8.59607e-43	2.44294e-41	0.3	3.7	4.38	0.0742574	-13.4667
Bex1	3.28533	4.48018	5.0255e-45	1.56507e-43	3.76	52.82	47.27	0.0751324	-13.3098
Insc	3.08823	1.56059	2.38516e-18	2.14715e-17	0.2	2.74	2.54	0.0757576	-13.2
Mybl2	3.27864	3.17886	1.24185e-29	2.03102e-28	0.3	4.34	3.57	0.0758534	-13.1833
Oip5	3.24547	2.16539	3.45859e-21	3.66229e-20	0.38	5.69	4.27	0.0763052	-13.1053
Depdc1b	3.25586	2.0654	1.97567e-15	1.45845e-14	0.21	3.5	1.97	0.0767824	-13.0238
Cdh24	3.20488	1.60199	3.04702e-19	2.88863e-18	0.14	1.74	1.89	0.077135	-12.9643
Gm6724	3.2602	4.31964	1.59435e-24	2.04745e-23	2.31	40.26	19.28	0.0775949	-12.8874
Arhgap33	3.27529	3.33017	6.18383e-30	1.02592e-28	0.29	3.89	3.58	0.0776439	-12.8793
Pbk	3.25353	4.14088	4.07359e-31	7.14146e-30	1.44	22.14	14.9	0.0777538	-12.8611
Eme1	3.22707	1.54812	2.69932e-19	2.57248e-18	0.17	2.31	2.04	0.0781609	-12.7941
Tgif2	3.28478	4.22696	1.93984e-44	5.93899e-43	0.93	11.42	12.25	0.0785805	-12.7258
Gsg2	3.23251	2.50052	8.47853e-22	9.35295e-21	0.26	3.83	2.77	0.0787879	-12.6923
2010317E24Rik|Ang	3.03111	2.16628	3.16961e-16	2.46926e-15	0.21	3.07	2.23	0.0792453	-12.619
D0H4S114	3.20874	8.62846	3.22629e-85	4.13063e-83	24.5	288.27	329.6	0.0793047	-12.6096
Sfrp2	3.21105	5.40428	3.3452e-79	3.36511e-77	2.85	32.92	38.81	0.0794647	-12.5842
Mcm6	3.2081	6.09247	5.03596e-83	6.07913e-81	3.03	39.52	36.72	0.0794858	-12.5809
Pcbd1	3.18061	2.56626	1.67515e-21	1.81165e-20	1.16	14.3	14.42	0.0807799	-12.3793
Kif20b	3.24232	4.40788	5.83888e-44	1.72915e-42	0.56	7.58	6.24	0.081042	-12.3393
Asf1b	3.18387	4.31013	1.43862e-42	4.05212e-41	1.74	23.98	18.94	0.0810811	-12.3333
Dscc1	3.19737	1.55678	3.74756e-19	3.53162e-18	0.31	4.1	3.49	0.0816864	-12.2419
Tonsl|Nfkbil2	3.14742	2.88463	2.54172e-27	3.71583e-26	0.23	2.93	2.7	0.0817052	-12.2391
Lmnb1|AK079263	3.17685	6.25882	5.81367e-82	6.69893e-80	3.62	48.71	39.78	0.0818172	-12.2224
Fam64a	3.17364	3.95235	2.0296e-41	5.5323e-40	1.51	20.46	16.43	0.081865	-12.2152
Ifltd1	3.13928	2.25365	1.7708e-20	1.7956e-19	0.29	3.29	3.78	0.0820368	-12.1897
Tead2	3.13337	5.61827	2.89883e-79	2.93941e-77	3.07	31.7	42.78	0.0824382	-12.1303
Marcksl1	3.14106	5.88058	4.67449e-80	4.89663e-78	5.31	57.82	69.83	0.0831962	-12.0198
Mcm5	3.14885	5.84664	3.93343e-80	4.15469e-78	2.28	30.17	24.52	0.083379	-11.9934
Gpr137b-ps	2.79978	2.82336	2.46052e-10	1.21115e-09	0.41	7.27	2.55	0.0835031	-11.9756
Cenpw	2.3785	2.54775	3.92469e-14	2.62509e-13	0.48	6.46	5.03	0.0835509	-11.9688
Kif23	3.2167	4.83743	2.0673e-44	6.28369e-43	1.47	19.47	15.62	0.0837846	-11.9354
Lig1	3.1474	5.25687	4.34684e-76	3.85288e-74	1.75	22.28	19.33	0.0841144	-11.8886
Slc38a5	3.14455	1.61343	4.4489e-16	3.4426e-15	0.23	2.25	3.21	0.0842491	-11.8696
Mt3	3.10519	2.34305	2.30491e-20	2.31496e-19	1.81	23.26	19.61	0.0844413	-11.8425
Dbf4	3.10263	3.99066	3.60846e-40	9.27732e-39	0.92	11.69	9.78	0.085701	-11.6685
Ccne1	3.10526	3.31768	1.00968e-27	1.50208e-26	0.74	9.27	7.9	0.0861969	-11.6014
Psrc1	3.0814	2.17473	1.01148e-19	9.85432e-19	0.38	4.79	4.01	0.0863636	-11.5789
4930427A07Rik	3.10269	2.98746	5.25897e-27	7.57471e-26	0.33	4.26	3.34	0.0868421	-11.5152
Ptk7	3.07237	5.28272	1.48024e-73	1.23434e-71	1.28	14.22	15.25	0.086868	-11.5117
E2f8	3.1036	3.87962	7.55465e-40	1.91894e-38	0.57	7.25	5.87	0.0868902	-11.5088
E130306D19Rik	3.08251	2.73112	8.08582e-21	8.41443e-20	0.61	8.29	5.75	0.0868946	-11.5082
Clcn5	3.08205	2.6901	8.78717e-21	9.1069e-20	0.27	2.89	3.29	0.0873786	-11.4444
Pkmyt1|Myt1	2.8648	3.41979	1.25578e-19	1.21504e-18	0.79	10.74	7.14	0.0883669	-11.3165
Efna4	3.03935	1.70784	2.02286e-18	1.83639e-17	0.31	3.02	3.99	0.0884451	-11.3065
cdc6|Cdc6	3.063	3.11819	7.94378e-27	1.13387e-25	0.27	3.27	2.81	0.0888158	-11.2593
Vangl2	3.02658	2.69831	2.5433e-20	2.54832e-19	0.31	3.25	3.69	0.0893372	-11.1935
D430020J02Rik	3.00553	1.37824	3.41653e-17	2.84524e-16	0.13	1.49	1.4	0.0899654	-11.1154
Dsn1	3.03708	3.8315	1.5009e-38	3.67256e-37	0.89	10.62	9.16	0.0899899	-11.1124
Stmn1	3.02369	7.14189	1.04265e-76	9.43967e-75	22.2	268.08	222.86	0.0904388	-11.0572
2410018L13Rik	3.03472	1.70135	1.51441e-15	1.1278e-14	0.17	1.47	2.28	0.0906667	-11.0294
Postn	3.0264	9.91378	6.87985e-78	6.50762e-76	44.83	466.27	518.92	0.0910078	-10.9881
mKIAA0135|Pask	3.30064	3.30757	2.97717e-30	5.03141e-29	0.31	3.7	3.1	0.0911765	-10.9677
Peg10	3.25026	3.43621	6.75975e-30	1.11854e-28	0.28	2.94	3.17	0.091653	-10.9107
Cd1d2	3.03296	1.60689	2.48203e-15	1.81324e-14	0.41	3.71	5.2	0.0920314	-10.8659
Spink4	2.96295	-1.84871	4.76588e-06	1.46798e-05	0.17	1.96	1.73	0.0921409	-10.8529
Wdhd1	2.93453	3.88869	9.34943e-37	2.15462e-35	0.57	6.68	5.58	0.0929853	-10.7544
Cep72	3.01469	2.6398	4.42288e-20	4.37969e-19	0.26	2.97	2.62	0.0930233	-10.75
Wdr62	2.93006	3.22173	2.38982e-25	3.17183e-24	0.44	5.34	4.11	0.0931217	-10.7386
Hic2	2.89533	4.06365	1.62078e-36	3.68161e-35	0.41	4.06	4.69	0.0937143	-10.6707
Pitx2	2.78698	1.5568	5.36549e-12	3.07191e-11	0.22	1.58	3.11	0.0938166	-10.6591
Cenpn	2.98371	3.24264	4.68689e-26	6.48541e-25	0.85	10.15	7.97	0.093819	-10.6588
Blm	2.95983	3.75198	7.39974e-37	1.71466e-35	0.44	5.09	4.25	0.0942184	-10.6136
Pdk3	2.96453	4.57338	1.46032e-66	9.89814e-65	1.88	19.02	20.8	0.0944249	-10.5904
Mcm2	2.96702	6.17505	1.93962e-73	1.60684e-71	3.27	37.82	31.4	0.0944814	-10.5841
4930422G04Rik	2.95042	3.62634	2.96312e-26	4.13629e-25	0.26	3.08	2.41	0.0947177	-10.5577
Nkain4	2.93047	0.731942	9.05904e-13	5.49131e-12	0.31	2.88	3.61	0.0955316	-10.4677
Mcm10	3.212	2.89815	2.30514e-22	2.63697e-21	0.39	4.56	3.57	0.095941	-10.4231
Sdk1	2.98449	3.23661	4.6396e-26	6.43401e-25	0.17	1.69	1.84	0.0963173	-10.3824
Itga2	2.90676	2.23662	2.47388e-18	2.22071e-17	0.17	1.74	1.79	0.0963173	-10.3824
Acan	2.88765	3.43368	3.02709e-25	4.00924e-24	0.25	2.22	2.96	0.0965251	-10.36
Tcf19	2.93076	4.79254	1.58218e-38	3.85656e-37	2.79	31.27	26.38	0.096791	-10.3315
Krt8	2.92002	0.924485	2.92458e-13	1.84515e-12	0.17	1.59	1.92	0.0968661	-10.3235
Scd4	2.92548	6.44688	2.93172e-72	2.38202e-70	4.47	43.87	48.37	0.0969211	-10.3177
Prim1	2.79188	3.9745	2.73573e-34	5.6659e-33	1.87	21.98	16.56	0.097042	-10.3048
Scml2	2.82607	2.72682	2.02401e-18	1.83639e-17	0.27	3.02	2.53	0.0972973	-10.2778
Fndc1	2.64153	6.53401	2.80593e-61	1.58773e-59	3.58	37.9	35.45	0.0976142	-10.2444
Mad2l1	2.84529	4.72451	1.01463e-36	2.3298e-35	3.22	37.08	28.11	0.0987882	-10.1227
Lepr	2.8268	4.31866	9.54652e-36	2.09346e-34	0.59	5.81	6.07	0.0993266	-10.0678
BC067074	2.87126	2.69561	7.68085e-19	7.09583e-18	0.29	2.43	3.4	0.0994854	-10.0517
Megf6	3.00219	5.39093	1.73337e-71	1.37315e-69	0.99	9.44	10.46	0.0994975	-10.0505
Rnasel	3.16686	5.50208	5.18786e-78	4.94407e-76	1.82	15.82	20.46	0.100331	-9.96703
Gen1	2.84901	2.27187	5.73973e-18	5.02772e-17	0.24	2.58	2.16	0.101266	-9.875
Nphp4	2.8346	1.92402	3.55104e-17	2.95531e-16	0.12	1.19	1.17	0.101695	-9.83333
Hey2	2.85288	5.33362	2.62874e-38	6.34652e-37	2.66	21.94	30.37	0.101701	-9.83271
Cdc7	2.83292	3.39462	2.1105e-24	2.70208e-23	0.59	6.27	5.3	0.101988	-9.80508
Snap91|mKIAA0656	2.84079	6.08853	1.52175e-68	1.08973e-66	3.66	32.36	39.33	0.102106	-9.79372
Nsl1	2.82822	2.76501	1.72983e-18	1.57738e-17	0.38	4.29	3.13	0.102426	-9.76316
Robo1|Robo2	2.8491	4.03576	1.40372e-35	3.06233e-34	0.35	3.35	3.48	0.102489	-9.75714
Mybphl	2.81211	2.58694	5.56577e-08	2.16068e-07	0.86	3.73	13	0.102809	-9.72674
Cdca7l	2.83969	2.13342	1.46261e-17	1.24755e-16	0.28	3.08	2.36	0.102941	-9.71429
Gpc2	2.84129	2.8688	1.40263e-23	1.70454e-22	0.57	5.02	6.04	0.103074	-9.70175
Odz4|ten-m4	4.64444	2.98578	4.57081e-45	1.42697e-43	0.14	1.31	1.38	0.104089	-9.60714
Cpne5	2.72362	2.21064	2.87733e-12	1.69157e-11	0.17	1.14	2.12	0.104294	-9.58824
Pole	3.21364	4.50349	1.38508e-43	4.04513e-42	0.73	8.24	5.71	0.104659	-9.55479
Fn1	2.84681	9.31389	1.7033e-70	1.30845e-68	13.17	124.08	127.41	0.104736	-9.54784
E130016E03Rik|Fsbp	2.82688	1.64764	1.60366e-16	1.27759e-15	0.12	1.2	1.09	0.104803	-9.54167
AK217986	2.54625	-1.928	4.03905e-05	0.000108763	0.9	9.43	7.63	0.10551	-9.47778
4632434I11Rik	2.81743	2.43929	6.88984e-18	5.98962e-17	0.27	2.87	2.24	0.105675	-9.46296
Pafah1b3	2.78402	3.49287	5.10853e-33	1.01015e-31	2.6	23.13	26.05	0.105734	-9.45769
Hs6st2	2.86487	2.76747	1.18433e-23	1.45318e-22	0.29	2.76	2.71	0.106033	-9.43103
Sln	2.74426	3.52991	2.53875e-07	9.0926e-07	5.47	17.69	85.31	0.106214	-9.41499
Eln	2.78047	10.323	9.88244e-38	2.34569e-36	57.97	441.56	643.45	0.106856	-9.35838
Hunk	2.79985	2.89766	3.79978e-23	4.51379e-22	0.25	2.19	2.48	0.107066	-9.34
Kcnmb4	2.78446	0.699487	5.09725e-12	2.92607e-11	0.3	2.78	2.79	0.10772	-9.28333
Mdfi	2.81281	2.73125	5.44725e-23	6.43466e-22	1.06	9.89	9.77	0.107833	-9.27358
Hebp2	2.78157	1.94157	8.50833e-17	6.90859e-16	0.36	3.11	3.56	0.107946	-9.26389
AK214451	2.40265	-3.31843	0.0183968	0.0315021	0.7	7.61	5.35	0.108025	-9.25714
Mmp16|mt3-mmp	2.72599	2.19406	9.80912e-17	7.92925e-16	0.17	1.6	1.53	0.108626	-9.20588
Slc4a1	2.7447	2.00628	1.52683e-16	1.21791e-15	0.15	1.57	1.19	0.108696	-9.2
BC055324	2.77624	2.78201	1.29967e-22	1.50579e-21	0.41	3.96	3.58	0.108753	-9.19512
Cd24a	2.74437	4.30691	1.86724e-24	2.39305e-23	2	13.12	23.61	0.108903	-9.1825
Cenpf	2.7672	6.08934	1.63798e-65	1.06468e-63	1.03	10.75	8.15	0.108995	-9.17476
Mcm7	2.75403	5.99929	6.04979e-65	3.89244e-63	4.78	46.86	40.51	0.10942	-9.13912
Trim59	2.74876	4.3047	3.99819e-34	8.24017e-33	1.2	12.34	9.43	0.110243	-9.07083
Traip	2.73051	2.32728	5.97323e-17	4.89403e-16	0.33	3.43	2.55	0.110368	-9.06061
Slfn9	2.66527	3.90467	7.50167e-32	1.39011e-30	0.78	7.46	6.66	0.110482	-9.05128
2900062L11Rik	2.72916	2.7229	1.48323e-17	1.26365e-16	0.81	7.92	6.68	0.110959	-9.01235
Mycbpap	2.92089	1.47169	8.65689e-17	7.02472e-16	0.17	1.46	1.6	0.111111	-9
1110032F04Rik	2.71382	0.91085	4.06833e-12	2.35677e-11	0.13	1.08	1.26	0.111111	-9
Raet1a|Raet1c|Raet1e|Raet1d	2.70089	0.347021	7.9862e-11	4.1015e-10	0.19	1.5	1.92	0.111111	-9
Rtkn2	2.76112	1.58573	7.64603e-16	5.79973e-15	0.15	1.49	1.2	0.111524	-8.96667
AK209715	2.67494	2.65064	6.36676e-17	5.20301e-16	6.08	53.62	55.36	0.11158	-8.96217
Fbxo5	2.72655	3.53816	3.04808e-23	3.65857e-22	1.2	11.85	9.65	0.111628	-8.95833
Nfe2l3	2.86711	0.670794	1.76416e-12	1.0498e-11	0.12	1.15	1	0.111628	-8.95833
Rgs11	2.8198	0.879329	1.18114e-12	7.10869e-12	0.19	1.46	1.94	0.111765	-8.94737
Sox4	2.71579	7.16589	1.0129e-64	6.41927e-63	8.79	69.2	87.91	0.111896	-8.93686
B3gnt5	2.68428	1.98626	1.5589e-13	1.00198e-12	0.15	1.55	1.13	0.11194	-8.93333
Tmem191c	2.70207	2.19083	1.41335e-16	1.13024e-15	0.6	4.98	5.73	0.112045	-8.925
Zcchc5	2.7045	3.72628	3.29065e-32	6.2067e-31	0.81	6.56	7.86	0.112344	-8.90123
Brca2	2.71872	4.07619	3.3455e-33	6.63604e-32	0.28	2.51	2.47	0.11245	-8.89286
mKIAA0083|Dna2	2.74719	3.56377	1.46929e-23	1.78213e-22	0.58	5.71	4.6	0.112512	-8.88793
Rrm1	2.70887	6.73445	5.82128e-64	3.6169e-62	4.77	46.66	37.71	0.113073	-8.84382
Cd1d2|Cd1d1	2.69623	4.37526	2.08874e-33	4.16927e-32	2.14	14.94	22.8	0.113408	-8.81776
Gprasp2	2.68009	2.88334	1.04129e-21	1.13877e-20	0.35	2.87	3.27	0.114007	-8.77143
Klhdc8b	2.66933	5.94118	7.76205e-62	4.49242e-60	3.75	28.22	37.51	0.114103	-8.764
6720463M24Rik	2.68509	3.20762	3.12013e-22	3.53736e-21	0.72	7.19	5.43	0.114105	-8.76389
2013-09-06	2.67217	5.62563	2.30429e-61	1.30972e-59	2.45	21.44	21.48	0.114166	-8.75918
Ezh2	2.65457	4.98688	9.85194e-58	5.01499e-56	2.26	21.11	18.48	0.11417	-8.75885
Cma1	2.66517	1.67755	2.95952e-15	2.15215e-14	0.61	4.79	5.85	0.114662	-8.72131
Basp1	2.68167	3.04056	5.7e-22	6.36542e-21	0.85	7.38	7.37	0.115254	-8.67647
Krt18	2.67468	2.32636	1.63331e-16	1.30039e-15	0.71	5.68	6.64	0.11526	-8.67606
Adamts17	3.20999	3.67345	2.82334e-41	7.59785e-40	0.41	3.09	3.99	0.115819	-8.63415
2810408A11Rik	2.64659	1.39932	1.4986e-14	1.03457e-13	0.32	2.8	2.72	0.115942	-8.625
Haus4	2.661	4.04088	4.43991e-32	8.32483e-31	2.04	18.01	17.13	0.116107	-8.61275
Robo1|mKIAA1568|Robo2	2.62997	2.22368	5.07797e-16	3.91266e-15	0.23	1.76	2.2	0.116162	-8.6087
Cox6b2	2.65981	1.45602	4.03724e-11	2.13039e-10	1.3	13.83	8.53	0.116279	-8.6
Trerf1	2.68811	3.15414	2.9043e-22	3.30746e-21	0.38	3.26	3.27	0.116386	-8.59211
E2f7	2.6483	3.49879	3.06555e-22	3.48483e-21	0.39	3.76	2.92	0.116766	-8.5641
Hmgb2	2.65946	6.79822	4.02012e-62	2.34816e-60	7.82	73.85	59.75	0.117066	-8.5422
Ppp1r1a	2.63642	3.30111	7.80722e-22	8.66519e-21	1.56	12.34	14.17	0.117691	-8.49679
2810442I21Rik|AK015657|AK013290|BC054406	2.63847	0.95753	9.4349e-12	5.30321e-11	0.37	3.5	2.76	0.118211	-8.45946
Mns1	2.64847	1.87899	1.4528e-15	1.08383e-14	0.4	3.54	3.2	0.118694	-8.425
E2f2	2.66771	2.61703	8.31247e-17	6.76255e-16	0.24	2.25	1.79	0.118812	-8.41667
Mtb|Ncapg2	2.63509	4.90632	8.00314e-33	1.56543e-31	0.85	7.77	6.48	0.119298	-8.38235
Shd	2.60093	1.32677	4.52273e-12	2.60689e-11	0.33	2.45	3.06	0.119782	-8.34848
Gpsm2	2.63068	3.89812	3.32582e-31	5.85483e-30	0.81	7.06	6.46	0.119822	-8.34568
Prr11	2.63098	3.37287	8.34227e-22	9.22672e-21	0.51	4.82	3.69	0.119859	-8.34314
Lpar4	2.61783	4.22266	1.33907e-31	2.43861e-30	0.83	6.72	7.11	0.120029	-8.33133
Chaf1a	2.51665	4.4882	4.52514e-30	7.58679e-29	1.1	9.59	8.72	0.120153	-8.32273
Smc2	2.62	5.41744	5.50955e-59	2.89766e-57	1.49	13.91	10.84	0.120404	-8.30537
Cpa3	2.6118	1.60208	1.22928e-12	7.38444e-12	0.43	3.02	4.1	0.120787	-8.27907
Ranbp17	2.67087	1.9598	6.70855e-16	5.11003e-15	0.18	1.47	1.49	0.121622	-8.22222
Tmsb15l|Tmsb15b2|Tmsb15b1	2.34075	0.691551	1.3011e-09	5.92577e-09	0.69	4.9	6.42	0.121908	-8.2029
Mir1906-1|Meg3	2.51705	4.86339	8.20218e-53	3.43111e-51	3.68	27.15	33.07	0.122219	-8.18207
Mybl1	2.57081	2.51505	7.52683e-16	5.71615e-15	0.31	2.87	2.18	0.122772	-8.14516
Rad51ap1	2.58355	3.31463	3.73875e-21	3.95565e-20	1.11	10.33	7.72	0.122992	-8.13063
Acss3	2.56288	2.41007	3.66622e-13	2.29819e-12	0.51	3.07	5.21	0.123188	-8.11765
Rad54l|AK198271	3.4453	2.83577	1.14304e-30	1.95256e-29	0.52	4.6	3.83	0.123369	-8.10577
Incenp	2.59154	5.02861	9.89914e-56	4.66437e-54	2.06	18.3	15.06	0.123501	-8.09709
Fbxo16	2.56478	0.73172	7.57982e-11	3.90387e-10	0.29	2.17	2.51	0.123932	-8.06897
Tpsb2	2.53456	1.29433	1.20675e-11	6.71447e-11	0.5	3.65	4.35	0.125	-8
Kcne1l	2.55634	1.55241	3.12962e-14	2.11e-13	0.43	3.35	3.51	0.125364	-7.97674
Sall1	2.57027	2.42961	9.73831e-16	7.33847e-15	0.2	1.4	1.78	0.125786	-7.95
Neurl1b	2.55963	5.14476	5.69111e-32	1.05925e-30	1.11	10.67	6.97	0.12585	-7.94595
Kank4	2.53475	2.49903	1.69576e-15	1.25768e-14	0.23	1.63	2.02	0.126027	-7.93478
Npb	2.50313	-1.50931	1.56999e-05	4.48595e-05	0.17	1.64	1.05	0.126394	-7.91176
Ypel1	2.4553	2.37633	1.07726e-14	7.52714e-14	0.44	3.08	3.87	0.126619	-7.89773
Zc3hav1l	2.53181	4.51418	4.60574e-52	1.8243e-50	0.68	5.23	5.5	0.126747	-7.88971
Mbnl3	2.58144	2.99229	1.01431e-20	1.04439e-19	0.18	1.54	1.3	0.126761	-7.88889
Casp3	2.52458	4.20205	7.7654e-30	1.28327e-28	2.68	20.74	21.45	0.127044	-7.87127
Tox	2.52952	2.41997	2.33905e-15	1.71571e-14	0.38	2.4	3.58	0.12709	-7.86842
Crmp1	2.53631	2.48437	1.6554e-15	1.22846e-14	0.39	3.32	2.79	0.12766	-7.83333
Cldn11	2.52537	0.607378	1.97253e-10	9.8239e-10	0.17	1.22	1.43	0.128302	-7.79412
Wasf1	2.5302	2.03301	7.47571e-15	5.29959e-14	0.33	2.36	2.77	0.128655	-7.77273
Aldh1b1	2.51621	6.99311	5.7871e-57	2.86529e-55	11.58	87.97	91.97	0.12871	-7.76943
Spc24	2.51719	3.90194	3.82778e-29	6.11818e-28	2.46	21.56	16.58	0.128998	-7.75203
Maged2	2.51673	7.38199	3.3011e-57	1.6473e-55	16.66	122.6	135.64	0.129027	-7.7503
Apeg3	2.51708	-0.093193	3.41275e-08	1.35899e-07	0.26	1.49	2.52	0.129676	-7.71154
Cit	2.43653	3.33687	2.12991e-19	2.04365e-18	0.54	4.61	3.62	0.131227	-7.62037
Kif1a	2.49928	3.1125	6.86204e-20	6.74236e-19	0.21	1.57	1.63	0.13125	-7.61905
Thbs2	2.49011	6.8852	5.61616e-56	2.68622e-54	4.05	28.45	33.26	0.131259	-7.61852
Acot1	2.48595	6.36638	1.95401e-55	9.10552e-54	11.72	82.63	95.83	0.131346	-7.61348
Mthfd1l	2.48189	2.53248	4.33533e-15	3.12573e-14	0.32	2.43	2.44	0.131417	-7.60938
Tceal7	2.47723	2.81941	2.51074e-15	1.83316e-14	1.74	14.94	11.48	0.131718	-7.59195
Mcm3	2.4871	5.7424	1.14817e-54	5.14241e-53	3.89	32.47	26.56	0.131797	-7.5874
Tnc	2.61325	5.52051	4.72522e-59	2.5271e-57	1.42	10.22	11.27	0.132154	-7.5669
Cdc45	2.49262	4.16976	3.851e-29	6.14754e-28	1.85	15.98	11.98	0.132332	-7.55676
Itm2a	2.46803	6.74073	4.47883e-55	2.04206e-53	14.6	100.74	119.38	0.132655	-7.53836
Mir770|Meg3	2.63813	4.99141	2.42786e-57	1.22116e-55	4.24	27.97	35.84	0.132895	-7.52476
Dynlt1a|Dynlt1e	2.44137	3.68333	2.09864e-27	3.08588e-26	4.68	38.24	31.69	0.133848	-7.47115
Nrm	2.46149	3.77102	6.43051e-28	9.64577e-27	2.11	17.54	13.98	0.133883	-7.46919
Col6a6	2.45845	5.36673	2.98406e-53	1.26498e-51	1.2	7.94	9.88	0.13468	-7.425
Armcx6	2.43641	3.10991	3.52851e-19	3.33015e-18	0.94	6.51	7.31	0.136035	-7.35106
Zfp711	2.43071	2.14684	3.81522e-14	2.55322e-13	0.22	1.56	1.67	0.136223	-7.34091
Clstn2	2.34138	1.60148	1.186e-12	7.13459e-12	0.17	1.13	1.36	0.136546	-7.32353
Adamts12	2.43203	4.57372	4.4995e-49	1.63413e-47	0.8	5.5	6.2	0.136752	-7.3125
Apitd1	2.40073	2.20252	6.02413e-14	3.97066e-13	1.25	10.14	8.1	0.137061	-7.296
Col9a3	2.54253	1.05664	4.78539e-13	2.96891e-12	0.16	1.16	1.17	0.137339	-7.28125
Bend4	2.42656	4.2423	3.71874e-28	5.64568e-27	0.5	3.46	3.81	0.137552	-7.27
Myl4	2.38798	6.52273	5.20123e-16	4.0052e-15	33.33	138.81	344.83	0.13783	-7.25533
Dact1	2.41689	4.55666	2.24953e-28	3.47718e-27	1.38	8.88	11.12	0.138	-7.24638
Mex3b	2.41059	3.93363	2.36399e-27	3.468e-26	0.97	7.34	6.66	0.138571	-7.21649
Elm1|Wisp1	2.35876	5.35443	9.67829e-50	3.58691e-48	2.02	13.15	15.98	0.138689	-7.2104
Cdca7	2.41257	3.75064	4.4558e-27	6.43982e-26	1.27	10.1	8.16	0.139102	-7.18898
Wdr90	2.39624	3.86974	5.46928e-27	7.86869e-26	0.51	3.74	3.59	0.139154	-7.18627
A730008H23Rik	2.40873	1.33133	1.65504e-09	7.47867e-09	0.58	5.37	2.96	0.139256	-7.18103
Pcgf2	2.39589	4.59978	5.38409e-48	1.87482e-46	2.26	15.32	17.12	0.139334	-7.17699
Chtf18	2.39103	2.74121	1.785e-14	1.22429e-13	0.46	3.67	2.91	0.139818	-7.15217
Dpysl3	2.39825	6.76663	1.75142e-52	7.11514e-51	11.35	80.84	81.5	0.13983	-7.15154
Psat1	2.38266	4.57297	1.0432e-27	1.55013e-26	2.55	19.63	16.77	0.14011	-7.13725
Cpz	2.38364	1.53447	6.8319e-13	4.18128e-12	0.3	1.91	2.37	0.140187	-7.13333
Rbl1	2.40793	4.70772	1.1918e-48	4.25523e-47	1.26	9.48	8.49	0.140234	-7.13095
Smc4|SMC4	2.35917	6.79971	5.23073e-51	1.99924e-49	6.12	48.01	38.99	0.14069	-7.10784
Mmp14	2.38553	6.89073	3.8967e-52	1.55807e-50	10.29	69.25	76.87	0.140843	-7.1001
Plk4	2.37442	4.24505	3.93007e-27	5.6995e-26	1.19	9.61	7.18	0.141751	-7.05462
Lrrc17	2.36962	4.34538	2.75879e-27	4.02853e-26	2.13	12.83	17.21	0.141811	-7.05164
Rpp25	2.3756	2.64011	3.11851e-14	2.10363e-13	1.12	8.36	7.4	0.142132	-7.03571
Col12a1	2.68824	4.85503	1.55541e-58	8.07987e-57	0.79	5.08	6.03	0.142214	-7.03165
Atad5	2.50388	3.60258	2.10194e-28	3.25301e-27	0.42	3.04	2.85	0.142615	-7.0119
Pole2	2.3853	2.79619	4.37213e-18	3.85642e-17	0.98	6.97	6.71	0.143275	-6.97959
Gpr161	2.31705	1.3585	4.15936e-12	2.4073e-11	0.31	2.15	2.17	0.143519	-6.96774
Usp11	2.35702	4.76551	2.77399e-47	9.42635e-46	1.77	11.59	13.01	0.143902	-6.94915
BC005764	2.25972	2.19859	8.18472e-13	4.98277e-12	0.37	2.29	2.85	0.143969	-6.94595
Sema5a	2.39952	5.30765	4.64258e-51	1.78859e-49	0.81	5.14	6.1	0.144128	-6.93827
BC043934	2.35167	3.11953	3.43122e-18	3.05198e-17	0.89	6.3	6.04	0.144246	-6.93258
AF217545	2.34675	6.07584	3.95124e-50	1.46868e-48	5.59	37.21	40.06	0.144687	-6.91145
D330028D13Rik	2.34603	0.531851	2.71068e-09	1.19965e-08	0.16	1.1	1.11	0.144796	-6.90625
Cks1b	2.33413	4.46375	1.09773e-26	1.55809e-25	8.17	60.81	51.64	0.145309	-6.88188
Fanca	2.7781	3.40482	1.08023e-23	1.32674e-22	0.57	4.5	3.33	0.145594	-6.86842
slp2-a|Sytl2	2.23345	3.22456	6.78177e-17	5.53503e-16	0.67	4.6	4.57	0.146129	-6.84328
Adam12	2.30279	4.06241	1.06948e-25	1.44825e-24	0.5	3.37	3.44	0.146843	-6.81
Col14a1	2.57564	7.28008	2.2249e-59	1.21033e-57	7.19	45.56	51.9	0.147548	-6.77747
Lrdd	2.32241	2.43123	1.62811e-13	1.04541e-12	0.42	3.13	2.55	0.147887	-6.7619
Rad18|Rad18sc	2.26513	2.78921	2.00912e-13	1.2829e-12	0.57	4.2	3.5	0.148052	-6.75439
Plekhh1	2.38931	5.56771	5.23666e-51	1.99924e-49	1.79	12.18	11.99	0.148118	-6.7514
AK086911	2.34828	1.12792	7.8339e-12	4.43654e-11	0.16	1.06	1.1	0.148148	-6.75
Matn4	2.29591	2.37635	2.50921e-13	1.5942e-12	0.52	3.26	3.76	0.148148	-6.75
Dctd	2.30996	2.47024	2.43241e-11	1.32208e-10	0.69	5.81	3.48	0.148547	-6.73188
Bmp5	2.31495	2.07006	3.96884e-13	2.47808e-12	0.39	2.66	2.59	0.148571	-6.73077
Sntb1	2.30993	4.98262	2.83665e-47	9.61351e-46	3.51	25.87	21.32	0.14876	-6.72222
Lingo1	2.30711	1.70697	1.6639e-12	9.92557e-12	0.24	1.39	1.81	0.15	-6.66667
Il1rl2	2.31295	1.86738	8.80477e-13	5.34229e-12	0.47	3.16	3.1	0.15016	-6.65957
Mcm4	2.29782	5.54007	9.54777e-48	3.3065e-46	3.03	21.48	18.79	0.150484	-6.64521
Dhfr	2.28496	4.21698	1.66186e-25	2.23137e-24	0.81	5.82	4.9	0.151119	-6.61728
Cdh11	2.28648	5.29433	4.44911e-47	1.4998e-45	2.17	14.11	14.57	0.151325	-6.60829
AK088743|D17H6S56E-5	2.27954	5.82999	1.95825e-47	6.67227e-46	5.53	39.89	33.15	0.151424	-6.60398
Nynrin	2.27863	5.55039	3.48512e-47	1.17797e-45	1.45	9.12	10.01	0.151594	-6.59655
Tmsb10	2.2563	7.10015	1.23644e-47	4.23564e-46	79.11	491.97	551.52	0.151626	-6.59518
Skp2	2.29004	3.11775	1.97611e-17	1.67093e-16	0.58	4.22	3.42	0.151832	-6.58621
Ttyh3	2.27569	6.72091	3.84924e-48	1.34777e-46	5.3	32.07	37.64	0.152059	-6.57642
Rad51c	2.27248	3.01895	4.01495e-17	3.33483e-16	0.65	4.38	4.15	0.152403	-6.56154
Traf4	2.26884	4.88139	8.69264e-46	2.7823e-44	2.34	14.95	15.6	0.153191	-6.52778
Kif26b	2.2719	4.23804	2.36579e-25	3.14323e-24	0.59	3.91	3.78	0.153446	-6.51695
Mtap7d3	2.24989	1.29784	1.63188e-11	8.97745e-11	0.21	1.37	1.36	0.153846	-6.5
Vill	2.88103	1.64444	5.35304e-17	4.40869e-16	0.3	1.9	2	0.153846	-6.5
Acsl3	2.28034	5.16943	1.05567e-46	3.49363e-45	2.23	13.71	15.24	0.154059	-6.49103
Tubb5	2.2602	9.31706	3.74869e-48	1.3162e-46	58.91	423.59	339.83	0.154332	-6.47955
Syce2	2.31567	1.09768	1.54131e-11	8.51249e-11	0.67	4.44	4.23	0.154556	-6.47015
Tox3	2.24961	4.45331	5.39637e-43	1.54052e-41	1.65	10.5	10.83	0.154712	-6.46364
Enox1	2.23225	1.41937	1.3079e-11	7.25818e-11	0.22	1.27	1.56	0.155477	-6.43182
Tyro3	2.25817	3.65158	2.61128e-24	3.3098e-23	0.77	4.63	5.27	0.155556	-6.42857
Rfc5	2.30134	3.93903	1.94126e-25	2.59552e-24	2.3	16.09	13.48	0.155563	-6.42826
Ptprf	2.24556	5.69046	3.30419e-46	1.06838e-44	1.59	9.85	10.53	0.156035	-6.40881
mKIAA0512|Armcx2	2.24323	5.78049	3.24827e-46	1.05299e-44	3.63	22.83	23.66	0.156163	-6.40358
Pdxp	2.23344	3.06123	1.03277e-16	8.33252e-16	1.05	7.01	6.4	0.1566	-6.38571
4930579G24Rik	2.24169	3.29559	4.99577e-17	4.11712e-16	1.26	9.21	6.85	0.156912	-6.37302
Tmem108	2.24644	3.06178	6.48549e-17	5.29662e-16	0.55	3.17	3.83	0.157143	-6.36364
Epb4.1l3	2.21041	5.11337	3.6933e-44	1.10147e-42	2.19	15.18	12.51	0.15818	-6.32192
Adamts6	2.20772	3.92272	2.89818e-17	2.43114e-16	0.75	3.78	5.67	0.15873	-6.3
Rbm3	2.18537	7.79942	2.6143e-45	8.28408e-44	47.48	314.8	282.71	0.158926	-6.29223
Lhfpl2	2.22198	5.45295	3.96623e-45	1.24744e-43	2.5	15.05	16.39	0.159033	-6.288
Tbx18	2.20171	4.17716	4.27833e-24	5.37441e-23	0.94	5.27	6.54	0.159187	-6.28191
Kcnn3|SK3	2.37876	3.01064	2.35218e-18	2.11897e-17	0.26	1.56	1.69	0.16	-6.25
Wdr86	2.21211	0.61196	1.12089e-08	4.7013e-08	0.22	1.3	1.45	0.16	-6.25
Brip1	2.07932	2.67371	9.73267e-12	5.45848e-11	0.24	1.57	1.42	0.160535	-6.22917
Fam38b	2.74384	3.32256	3.15096e-23	3.77134e-22	0.33	2.03	2.08	0.160584	-6.22727
Heph	2.22617	4.53529	1.67956e-42	4.70984e-41	1.23	7.27	8.04	0.160679	-6.22358
Kif18a	2.1977	2.84984	7.85848e-13	4.79337e-12	0.53	3.63	2.95	0.161094	-6.20755
E130317F20Rik	2.22051	1.54391	5.97539e-10	2.81869e-09	0.2	1.47	1.01	0.16129	-6.2
AK014683	2.18669	0.653741	1.06776e-07	3.99701e-07	0.51	3.81	2.5	0.161648	-6.18627
Rassf7	2.1882	1.70444	1.41924e-11	7.8554e-11	0.57	3.54	3.49	0.162162	-6.16667
Ngfr	2.16939	2.50703	2.09919e-10	1.04138e-09	0.42	2	3.17	0.162476	-6.15476
Dynlt1c|Dynlt1e	2.16781	3.65352	9.60045e-23	1.12464e-21	4.74	31.27	26.88	0.163027	-6.13397
Cd109	2.17484	4.63285	3.943e-41	1.05661e-39	1.04	6.7	6.05	0.163137	-6.12981
Lphn3	2.2143	2.24476	1.89356e-12	1.12469e-11	0.37	2.03	2.5	0.163355	-6.12162
Fam65b	2.22166	4.60898	1.47112e-42	4.13446e-41	1.26	8.03	7.37	0.163636	-6.11111
Aldh1a2	2.16358	5.36892	4.5274e-43	1.29537e-41	4.76	27.52	30.51	0.164053	-6.09559
Ppp1r3g	2.1917	1.0373	3.70492e-09	1.62379e-08	0.23	1.46	1.33	0.164875	-6.06522
Scd2	2.15896	7.78153	1.96406e-44	5.99867e-43	10.13	61.2	61.31	0.165374	-6.04689
Hmcn1	2.16196	6.97124	3.17666e-44	9.54128e-43	1.68	10.6	9.71	0.165436	-6.04464
Cenpl	2.23237	2.87664	1.742e-16	1.38258e-15	0.92	5.75	5.25	0.167273	-5.97826
Astn2|mKIAA0634	2.13952	3.07364	1.05552e-15	7.93518e-15	0.45	2.31	3.06	0.167598	-5.96667
Fam171a2	2.13371	4.73539	4.4671e-41	1.18951e-39	2.23	13.24	13.36	0.167669	-5.96413
AF357425|Rian	2.14284	5.57286	1.20383e-42	3.40593e-41	4.27	23.37	27.4	0.16821	-5.94496
Cacna1h	2.14247	4.74721	6.7776e-11	3.51354e-10	0.82	6.85	2.88	0.168551	-5.93293
Atad2	2.45164	5.31903	8.94809e-53	3.70644e-51	1.92	12.41	10.36	0.168643	-5.92969
Itih5	2.12497	6.45223	9.96249e-43	2.82493e-41	2.8	16.49	16.58	0.169338	-5.90536
AK005641	2.09989	1.2548	2.6943e-10	1.32058e-09	1.7	10.36	9.69	0.169576	-5.89706
Ip6k2	2.10047	1.87838	3.50111e-11	1.86613e-10	0.89	5.04	5.44	0.169847	-5.88764
Hjurp|A730008H23Rik	2.1262	6.47085	4.6742e-24	5.84851e-23	2.68	19.26	12.25	0.170105	-5.87873
Kcnab3	2.22882	1.01538	2.1849e-09	9.74099e-09	0.23	1.38	1.32	0.17037	-5.86957
Ncapd2	2.11648	6.50823	2.08256e-42	5.80142e-41	5.23	33.39	27.93	0.170581	-5.86233
AI427809	2.09427	1.35578	5.70669e-09	2.46112e-08	0.34	1.78	2.2	0.170854	-5.85294
Emilin2	2.13753	7.71716	9.7288e-44	2.85446e-42	14.41	77.43	90.76	0.171354	-5.83588
Aard	2.05959	0.187731	2.42616e-07	8.72138e-07	0.24	1.29	1.49	0.172662	-5.79167
Fgfr2	2.32143	2.60407	9.08066e-14	5.9176e-13	0.36	1.85	2.31	0.173077	-5.77778
Aif1l	2.09299	3.02934	4.21195e-15	3.0385e-14	0.74	4.31	4.23	0.173302	-5.77027
Cenpp	2.08103	2.76866	9.09458e-12	5.12784e-11	1.96	12.37	10.15	0.174067	-5.7449
Bara|Lin9	2.10878	3.57963	1.07367e-21	1.17216e-20	1.11	6.47	6.26	0.174391	-5.73423
Gli3	2.06132	3.61192	5.42067e-21	5.69238e-20	0.39	2.21	2.26	0.174497	-5.73077
Rad51l1	2.08118	1.04378	1.43175e-08	5.9344e-08	0.31	1.88	1.66	0.175141	-5.70968
4930546H06Rik|Ncrna00085	1.88743	0.285679	1.1495e-06	3.81412e-06	0.43	2.42	2.49	0.175153	-5.7093
Hyls1	2.06985	2.50035	1.76595e-11	9.70239e-11	0.98	5.72	5.46	0.175313	-5.70408
Ccdc8	2.06599	5.00669	2.07607e-39	5.23145e-38	4.36	22.99	26.71	0.175453	-5.69954
AK087382	2.05252	0.180057	2.72122e-07	9.69406e-07	0.18	1.04	1.01	0.17561	-5.69444
Angptl4	2.07137	6.0721	5.45341e-23	6.43594e-22	9.98	66.52	46.91	0.175968	-5.68287
Dhcr24	2.0697	4.49736	4.7317e-22	5.33105e-21	1.5	9.48	7.56	0.176056	-5.68
Ntm	2.03591	1.89271	1.06583e-10	5.41675e-10	0.57	2.85	3.62	0.176198	-5.67544
Rph3al	2.09505	3.42736	1.4312e-15	1.06897e-14	3.21	15.58	20.83	0.176325	-5.67134
Gins1	2.05864	2.87573	1.41914e-14	9.81319e-14	2.06	12.91	10.4	0.176748	-5.65777
Fen1	2.04103	4.43478	1.59549e-21	1.73141e-20	2.81	17.57	14.2	0.176896	-5.65302
Igfbp2	2.0612	0.749543	3.46102e-08	1.37691e-07	0.38	1.87	2.41	0.17757	-5.63158
Ccdc34	2.0482	4.2208	1.81389e-21	1.95502e-20	2.5	14.92	13.13	0.178253	-5.61
Ccdc136	2.3618	3.64956	4.58325e-26	6.36283e-25	2.12	10.43	13.33	0.178451	-5.60377
Eef1a1	2.04164	11.8628	8.47759e-41	2.22932e-39	601.38	3222.04	3512.24	0.178603	-5.59902
Efs	2.04305	3.7641	6.52163e-21	6.81465e-20	1.04	5.37	6.24	0.179156	-5.58173
H2afx	2.04013	5.25254	8.86087e-39	2.18081e-37	8.37	52.47	40.95	0.179191	-5.58065
Ccne2	2.04216	3.70272	4.55133e-15	3.27587e-14	1.19	7.6	5.62	0.18003	-5.55462
Renbp	2.01682	3.70362	1.88026e-20	1.9005e-19	2.69	12.99	16.75	0.180901	-5.52788
Gli2	1.99541	2.95095	5.29746e-14	3.50628e-13	0.32	1.61	1.91	0.181818	-5.5
Slc38a4	2.01759	6.65732	2.9702e-39	7.41088e-38	7.11	39.71	38.34	0.182191	-5.48875
Vsig10l	1.99312	1.44326	8.07883e-10	3.76191e-09	0.31	1.6	1.8	0.182353	-5.48387
Nup210	2.06166	4.29552	8.61057e-22	9.49035e-21	0.79	4.46	4.2	0.182448	-5.48101
Gipr	1.91308	1.01947	8.48739e-07	2.86416e-06	0.35	1.49	2.34	0.182768	-5.47143
Gas2l3	2.01603	4.29631	5.65822e-21	5.9271e-20	0.79	5	3.64	0.18287	-5.46835
BC023483	2.00008	2.29384	8.81393e-11	4.51928e-10	0.68	3.73	3.65	0.184282	-5.42647
Zdhhc15	2.01612	2.92862	3.54017e-14	2.3792e-13	0.38	2.04	2.08	0.184466	-5.42105
FKBP1b-B|Fkbp1b	1.96917	1.26738	1.9554e-09	8.76403e-09	0.8	4.17	4.5	0.184544	-5.41875
Cdc25b	1.9999	4.36315	8.97305e-21	9.2795e-20	1.92	11.1	9.7	0.184615	-5.41667
Cachd1	1.98927	4.14683	1.78133e-20	1.80482e-19	0.99	4.77	5.95	0.184701	-5.41414
Slc16a3	1.99298	3.33344	2.67632e-14	1.81792e-13	1.19	6.44	6.29	0.18696	-5.34874
Cttnbp2	1.98946	2.72898	4.7779e-11	2.50351e-10	0.34	1.64	1.99	0.187328	-5.33824
Tgfa	1.96894	1.91049	3.49138e-10	1.69034e-09	0.25	1.4	1.26	0.18797	-5.32
Rtn1|Rtn-1A	1.79426	2.31216	3.65437e-09	1.60218e-08	0.8	4.11	4.4	0.188014	-5.31875
Cd276	1.981	4.87561	1.69412e-36	3.83445e-35	2.59	13.67	13.87	0.18809	-5.3166
G2e3	1.96691	4.48854	1.96547e-35	4.25126e-34	0.96	5	5.17	0.188791	-5.29688
Wbp5	1.95392	6.4993	3.93114e-37	9.17627e-36	29.4	153.09	157.63	0.189238	-5.28435
Ptpn13	1.98355	4.27248	1.67032e-20	1.69778e-19	0.81	3.86	4.7	0.189252	-5.28395
Gxylt2	1.95445	2.27528	2.09269e-10	1.03856e-09	0.8	3.88	4.56	0.189573	-5.275
Cdk2	1.96916	5.85589	3.27875e-37	7.68172e-36	7.07	36.62	37.9	0.189748	-5.27016
Etv4	1.95367	1.73141	7.42394e-10	3.4697e-09	0.47	2.73	2.22	0.189899	-5.26596
Cntrob	1.95547	4.19508	6.39025e-20	6.28854e-19	1.33	7.45	6.54	0.190136	-5.2594
Grb10	1.95981	9.09663	5.5529e-38	1.32548e-36	31.01	152.38	173.01	0.190602	-5.24653
BC025190	1.92141	0.563667	3.91497e-07	1.37268e-06	0.25	1.07	1.55	0.19084	-5.24
Sema3d	1.94821	4.03985	1.10865e-19	1.07845e-18	0.72	3.72	3.79	0.191744	-5.21528
Gpr162	1.9466	2.29581	2.43729e-10	1.20065e-09	0.54	2.94	2.69	0.191829	-5.21296
Hnrpll	1.9571	1.00927	7.68123e-08	2.92811e-07	0.32	1.65	1.68	0.192192	-5.20312
A630055G03Rik	1.92832	2.594	2.17958e-10	1.07873e-09	0.47	2.74	2.15	0.192229	-5.20213
Fkbp10	1.93584	6.21353	2.05051e-36	4.6082e-35	8.49	42.36	45.91	0.192364	-5.19847
D830031N03Rik	1.93429	5.90269	3.94673e-36	8.74559e-35	2.05	10.6	10.61	0.193305	-5.17317
Zfp57	1.89715	3.01603	5.40017e-13	3.34051e-12	1.03	4.95	5.66	0.194156	-5.15049
Tmem88b	1.93633	2.24007	2.95994e-10	1.44297e-09	0.4	1.79	2.33	0.194175	-5.15
Mbtd1	1.88863	5.53908	1.71309e-34	3.57717e-33	2.72	12.35	15.59	0.194703	-5.13603
Dusp2	1.89721	0.691732	3.13065e-07	1.10903e-06	0.31	1.64	1.54	0.194969	-5.12903
Bcl2l11	1.95215	5.8321	9.83097e-37	2.26148e-35	3.46	15.4	20.08	0.195039	-5.12717
Dzip1l	1.81416	3.93958	1.81457e-17	1.53741e-16	1.37	6.94	7.1	0.195157	-5.12409
Prrx2	1.90364	0.782566	2.24874e-07	8.12508e-07	0.5	2.53	2.59	0.195313	-5.12
Ramp1	1.86709	5.10928	2.91578e-19	2.77042e-18	4.39	18.37	26.51	0.195633	-5.11162
Ptprd	1.81466	5.20445	6.72044e-32	1.24717e-30	1.42	6.99	7.46	0.19654	-5.08803
Col1a1	1.90032	9.74007	4.17624e-36	9.23802e-35	53.82	250.56	295.02	0.197295	-5.06856
Tube1	1.88788	1.82514	1.86649e-09	8.39226e-09	0.37	2.06	1.69	0.197333	-5.06757
Gm4532	1.89215	-0.112225	1.1538e-05	3.35268e-05	0.48	2.81	2.04	0.197938	-5.05208
Plxna3	1.86043	2.70971	5.82357e-10	2.75219e-09	0.28	1.21	1.61	0.198582	-5.03571
Smtnl2	1.88783	5.80135	1.08802e-34	2.29461e-33	6.51	28.52	37.02	0.198657	-5.03379
Garnl3	1.87925	2.82761	3.38759e-10	1.64386e-09	0.6	2.59	3.45	0.198675	-5.03333
Fam122b	1.94313	4.5468	8.73377e-35	1.85118e-33	1.83	9.49	8.88	0.199238	-5.01913
Tet1	1.8002	5.61352	8.27468e-32	1.53112e-30	1.14	5.51	5.92	0.199475	-5.01316
Eif5a2	1.89042	3.2611	4.3888e-13	2.73222e-12	0.57	3.08	2.62	0.2	-5
AK162351	1.89362	1.73804	1.75484e-09	7.90426e-09	0.28	1.33	1.47	0.2	-5
Dbn1	1.88228	5.51832	3.32767e-34	6.88062e-33	4.82	23.82	24.33	0.200208	-4.99481
Phldb2	2.06805	7.03577	4.14979e-41	1.10734e-39	7.64	37.8	38.41	0.200499	-4.98757
AK131952	1.87253	3.77633	3.25245e-18	2.895e-17	3.48	16.57	18.14	0.200519	-4.98707
Sqle	1.88519	3.73022	2.48632e-18	2.2303e-17	1.48	8.02	6.74	0.200542	-4.98649
6720489N17Rik	1.86026	1.17151	1.40163e-08	5.81716e-08	0.26	1.27	1.32	0.200772	-4.98077
Klf11	1.87416	5.73862	3.63505e-34	7.50395e-33	4.05	19.09	21.18	0.201142	-4.9716
Wee1	1.8757	5.26471	9.7329e-34	1.95506e-32	3.42	17.28	16.69	0.201354	-4.96637
Cacna1g	1.98841	6.82341	1.77642e-38	4.3217e-37	5.17	22.53	28.82	0.201363	-4.96615
ten-m3|Odz3	1.82877	4.263	5.75049e-18	5.03366e-17	0.53	2.36	2.9	0.201521	-4.96226
Nek6	1.86425	4.11149	2.15507e-18	1.95251e-17	1.67	7.89	8.65	0.201935	-4.9521
AK032662|Specc1	2.02873	3.92416	7.19102e-21	7.50174e-20	0.83	3.94	4.28	0.201946	-4.95181
Antxr1|Tem8	1.91554	5.87407	1.41465e-35	3.08087e-34	3.36	15.27	17.98	0.202105	-4.94792
Gpr124|Tem5	1.85669	6.01214	8.29622e-34	1.67177e-32	3.58	17.06	18.32	0.202374	-4.94134
Afmid	1.85505	4.09971	3.07034e-18	2.74254e-17	2.35	11.71	11.49	0.202586	-4.93617
Dnmt1	1.89738	6.59996	2.51406e-35	5.41014e-34	5.52	29.03	25.46	0.202606	-4.93569
Zcwpw1	1.8675	1.70043	3.19924e-09	1.408e-08	0.46	2.23	2.3	0.203091	-4.92391
Ddx11	1.85861	3.13893	1.1164e-12	6.73829e-12	0.63	3.19	3.01	0.203226	-4.92063
Cacna1d|cacna1d	1.92831	3.20282	1.67835e-13	1.07658e-12	0.36	1.59	1.95	0.20339	-4.91667
Lass6	1.85334	3.42118	8.13012e-13	4.95191e-12	0.83	3.93	4.23	0.203431	-4.91566
Myef2	1.81528	5.41748	4.81467e-32	9.0012e-31	5.19	26.7	24.22	0.203849	-4.90559
Tmem51	1.85227	5.00203	9.66162e-33	1.87536e-31	5.5	27.24	26.71	0.203892	-4.90455
BC134356	1.84911	6.80868	6.04833e-34	1.23054e-32	22.59	110.09	111.13	0.204231	-4.89641
Jazf1	1.85314	4.02533	3.84125e-18	3.39999e-17	1.73	8.18	8.75	0.204371	-4.89306
Flrt2	1.85647	4.44712	4.23899e-32	7.95989e-31	0.92	4.31	4.69	0.204444	-4.8913
AK017368	1.83272	3.41665	1.32612e-12	7.95486e-12	5.05	22.6	26.7	0.204868	-4.88119
AK052711|AK143856	1.86927	-0.828726	3.60787e-05	9.80062e-05	0.54	2.65	2.62	0.204934	-4.87963
Palb2	1.94814	1.8518	5.92513e-10	2.79706e-09	0.33	1.79	1.43	0.204969	-4.87879
Cacnb3	1.81887	4.14701	1.0162e-17	8.76814e-17	2.05	9.31	10.66	0.205308	-4.87073
Gramd1c	1.83465	1.57019	6.73869e-09	2.88655e-08	0.26	1.17	1.36	0.205534	-4.86538
Hif3a	1.82374	3.19296	2.01763e-12	1.19558e-11	0.4	1.6	2.29	0.205656	-4.8625
Clec2l	1.84302	0.749518	3.10204e-06	9.7734e-06	0.39	2.3	1.49	0.205805	-4.85897
Col5a1|BC152372	1.85478	8.47836	1.56133e-34	3.27105e-33	12.82	58.61	65.92	0.205894	-4.85686
Cenpt	1.86186	3.47214	6.14427e-13	3.77685e-12	2.22	11.99	9.56	0.206032	-4.8536
2610002D18Rik	1.80896	0.179463	2.94332e-06	9.30569e-06	0.3	1.27	1.64	0.206186	-4.85
2610524H06Rik	1.82555	1.69259	5.72593e-09	2.46774e-08	1.23	5.57	6.36	0.206203	-4.84959
Ralgps2	1.74481	5.41542	5.25473e-30	8.78676e-29	2.05	9.78	10.08	0.206445	-4.8439
Dpp4	1.59037	3.07338	5.77203e-10	2.72885e-09	0.57	2.72	2.8	0.206522	-4.84211
Hsd17b7	1.82881	4.75953	2.2028e-18	1.99006e-17	1.89	10.15	8.13	0.206783	-4.83598
AK135766	1.82648	-0.570691	5.15246e-05	0.000136741	0.36	1.36	2.12	0.206897	-4.83333
Dynlt1c	1.81917	3.70912	2.36518e-17	1.99724e-16	6.1	28.35	30.55	0.207131	-4.82787
AK218261	1.72366	1.74138	5.14006e-07	1.77909e-06	18.05	105.35	68.79	0.207304	-4.82382
BC048355	1.81994	2.40199	1.89854e-09	8.52123e-09	1.68	8.66	7.49	0.20805	-4.80655
Sox12	1.8255	6.14712	6.83615e-33	1.34444e-31	4.95	24.35	23.21	0.208158	-4.80404
Sun3	1.79174	0.713193	1.19109e-06	3.94282e-06	0.51	2.19	2.7	0.208589	-4.79412
Tmem158	1.81671	2.41845	1.94851e-09	8.73625e-09	1.02	4.56	5.21	0.208802	-4.78922
Gng2	1.81406	4.22375	1.06194e-17	9.14409e-17	1.58	6.98	8.15	0.208857	-4.78797
Arhgap19	1.82317	3.91936	1.49178e-17	1.26986e-16	0.91	4.72	3.97	0.209436	-4.77473
Cyp26a1	1.8089	0.753716	8.29494e-07	2.8007e-06	0.31	1.42	1.54	0.209459	-4.77419
Cchcr1	1.80458	3.21092	3.52139e-12	2.05306e-11	1.11	5.41	5.12	0.210826	-4.74324
Sass6	1.47818	2.61961	5.19063e-07	1.79561e-06	0.64	3.28	2.79	0.210873	-4.74219
Sertad4	1.8095	4.26457	1.10173e-17	9.47381e-17	1.93	8.25	10.02	0.211275	-4.73316
Podxl2|AK087743	1.78423	5.42216	3.15703e-31	5.56542e-30	7.22	30.33	37.92	0.211575	-4.72645
Fstl4|mKIAA1061	1.7927	2.66782	2.27306e-09	1.01127e-08	0.65	3.22	2.92	0.211726	-4.72308
AK041760|Nhsl1	1.80041	5.86925	4.81484e-32	9.0012e-31	2.63	11.19	13.65	0.211755	-4.72243
N4bp2	1.79074	4.91482	7.38794e-31	1.27231e-29	1.71	7.69	8.42	0.212291	-4.71053
Ube2t	1.78949	3.31977	4.63653e-12	2.67127e-11	3.34	17.19	14.2	0.212807	-4.6991
Cpt1a	1.79125	7.12458	2.8924e-32	5.46366e-31	10.29	47.69	48.85	0.213176	-4.69096
Vps37d	1.76095	0.90993	1.04962e-06	3.49827e-06	0.42	1.72	2.21	0.21374	-4.67857
Rfc3	1.79223	3.87572	4.70752e-17	3.89731e-16	4.19	19.99	19.15	0.214103	-4.67064
Timm9	1.7464	-0.449843	3.60592e-05	9.79988e-05	0.24	1.06	1.18	0.214286	-4.66667
AK148766|AK014209	1.75393	1.51357	2.58523e-06	8.23727e-06	0.49	1.65	2.91	0.214912	-4.65306
Mtap1b	1.77753	6.38803	1.51303e-31	2.73575e-30	2.2	10.63	9.81	0.215264	-4.64545
Mtbp	1.77945	3.55982	1.45536e-16	1.16236e-15	1.21	5.79	5.45	0.215302	-4.64463
Aff2	1.77309	2.78663	1.44557e-11	7.99416e-11	0.49	2.15	2.4	0.215385	-4.64286
Zfp184	1.76922	1.44914	3.6369e-07	1.28014e-06	0.33	1.31	1.74	0.216393	-4.62121
Alcam	1.7632	3.19462	9.98352e-12	5.59421e-11	0.59	2.68	2.76	0.216912	-4.61017
Zdhhc2	1.78052	4.05059	4.86924e-17	4.02594e-16	2.4	11	11.12	0.216998	-4.60833
Srgap1	1.76295	3.1854	9.83363e-12	5.51266e-11	0.88	3.88	4.23	0.217016	-4.60795
Mbd4	1.7172	2.71172	8.02181e-09	3.40853e-08	0.62	2.47	3.24	0.217163	-4.60484
Col3a1	1.76136	11.1049	8.90172e-32	1.64474e-30	126.63	534.8	630.77	0.217284	-4.60227
Cacna2d2|mKIAA0558	1.76597	2.82363	2.90747e-09	1.28405e-08	0.41	1.57	2.2	0.217507	-4.59756
Fam184a	1.92969	2.14997	3.90559e-10	1.88369e-09	0.38	1.57	1.92	0.217765	-4.59211
Slc38a1	1.78868	6.7382	5.01636e-32	9.36412e-31	4.7	22.48	20.6	0.218199	-4.58298
Prx	1.75592	2.69075	4.23165e-09	1.84507e-08	0.45	2.06	2.06	0.218447	-4.57778
Olfml2a	1.74644	3.41536	1.04746e-11	5.85903e-11	1.48	6.17	7.37	0.218612	-4.57432
Pxdn	1.82244	8.82485	1.4226e-33	2.84858e-32	23.44	96.62	117.45	0.218994	-4.56634
Chst2	1.7595	3.28686	9.27e-12	5.21746e-11	0.5	2.25	2.31	0.219298	-4.56
Nasp	1.78187	6.57683	8.98212e-32	1.65718e-30	11.23	52.11	50.24	0.219443	-4.55699
Adamts4	1.74803	3.30243	1.20825e-11	6.71986e-11	0.88	4.1	3.91	0.219725	-4.55114
Efna2	1.73176	1.54013	3.42217e-08	1.36231e-07	0.46	1.92	2.26	0.220096	-4.54348
Cbx2	1.73848	3.85918	2.99543e-16	2.33787e-15	1.27	5.67	5.85	0.220486	-4.53543
tsec-1|Tex9	1.76114	0.83743	1.29532e-06	4.26447e-06	0.44	1.96	2.02	0.221106	-4.52273
Lox	1.76265	4.98997	3.95167e-30	6.64289e-29	2.98	12.84	14.11	0.22115	-4.52181
Sele	1.73717	2.18927	1.19912e-08	5.0128e-08	0.52	2.4	2.3	0.221277	-4.51923
Recql4	1.77711	1.71612	1.30851e-08	5.45214e-08	0.29	1.37	1.25	0.221374	-4.51724
1700048O20Rik	1.32702	0.0175019	0.000437892	0.00101172	0.33	1.54	1.44	0.221477	-4.51515
2610020H08Rik	1.7183	1.38995	6.26855e-08	2.41648e-07	0.46	2.04	2.11	0.221687	-4.51087
Col18a1	1.76118	7.06106	2.50014e-31	4.43206e-30	8.84	39.53	40.18	0.221804	-4.50848
Gfra2	1.69895	3.00654	5.676e-11	2.95576e-10	0.91	3.8	4.39	0.222222	-4.5
Slc35f1	1.72717	2.67515	6.61696e-09	2.83632e-08	0.42	1.61	2.16	0.222812	-4.4881
Slitrk6	1.71494	2.21837	1.43368e-08	5.94046e-08	0.36	1.41	1.82	0.22291	-4.48611
AK042619	1.74407	0.406737	3.43512e-06	1.07639e-05	0.29	1.2	1.4	0.223077	-4.48276
Zfp286	1.55993	1.63377	4.49715e-07	1.56597e-06	0.46	1.9	2.22	0.223301	-4.47826
Prkag2	1.74102	6.58444	1.45246e-30	2.47446e-29	12.33	54.75	55.06	0.22457	-4.45296
Erbb2	1.71306	5.61895	3.0533e-29	4.88644e-28	3.24	14	14.84	0.224688	-4.45062
Nts	1.70591	2.78927	7.14426e-11	3.69003e-10	2.18	9.44	9.95	0.224858	-4.44725
Gdf11	1.71313	1.72737	3.5532e-08	1.4127e-07	0.64	2.62	3.07	0.224956	-4.44531
Ror1	1.71353	4.35073	2.22887e-16	1.75799e-15	1.93	8.64	8.51	0.225073	-4.44301
Spata24	1.70039	2.61459	1.21074e-08	5.05805e-08	3.66	17.35	15.16	0.225161	-4.44126
Fam115a	1.70647	5.47573	5.70764e-29	9.04305e-28	4.04	16.79	19.09	0.225195	-4.44059
Glipr2	1.70803	4.66599	3.7237e-28	5.64568e-27	4.38	19.63	19.22	0.225483	-4.43493
Mcm9	1.80682	3.77821	3.23259e-17	2.70093e-16	1.56	6.42	7.41	0.225597	-4.43269
BC025054|AK012007	1.69938	0.736382	3.08017e-06	9.70689e-06	0.35	1.41	1.69	0.225806	-4.42857
Pmf1	1.71593	4.73959	1.51121e-16	1.20621e-15	10.52	52.27	40.9	0.225824	-4.42823
Phgdh	1.69844	3.00634	5.676e-11	2.95576e-10	1.51	6.22	7.14	0.226048	-4.42384
Fam131b	1.7019	1.57057	5.85014e-08	2.26621e-07	0.24	1.02	1.1	0.226415	-4.41667
A030009H04Rik	1.6991	1.45059	7.79533e-08	2.96982e-07	0.54	2.44	2.33	0.226415	-4.41667
Nid2	1.70673	6.62623	1.52442e-29	2.48037e-28	6.73	30.3	29.14	0.226447	-4.41605
Tbx20	1.69951	7.64658	1.22172e-29	2.00068e-28	16.7	70.09	77.31	0.226594	-4.41317
Thbs3	1.69973	4.74801	4.42816e-28	6.68974e-27	2.86	11.59	13.63	0.226804	-4.40909
Arhgap28	1.69461	4.22193	7.3606e-16	5.59326e-15	1.17	5.06	5.21	0.227848	-4.38889
Adamts14	1.6917	3.25047	4.8213e-11	2.52521e-10	0.61	2.56	2.79	0.228037	-4.38525
Chd3	1.82749	6.47953	3.25194e-33	6.46055e-32	4.51	17.32	22.15	0.228528	-4.37583
Myl9	1.67818	8.11743	5.32059e-29	8.46153e-28	99.32	462.82	401.83	0.229735	-4.35285
Tyms	0.933144	4.43021	3.13241e-06	9.86171e-06	2.97	14.44	11.37	0.230143	-4.34512
Zfp808	1.67997	3.08934	7.78698e-11	4.00568e-10	0.94	3.95	4.2	0.230675	-4.33511
Prr15	1.65665	1.08995	2.99096e-06	9.44218e-06	0.57	2.32	2.61	0.231237	-4.32456
Osta	1.66892	1.40921	1.41148e-06	4.63152e-06	0.63	2.32	3.12	0.231618	-4.31746
Loxl2	1.66735	7.45083	1.32437e-28	2.06984e-27	11.3	49.91	47.56	0.231866	-4.31283
Tmem194b	1.56259	2.58292	1.32459e-07	4.92207e-07	0.71	2.99	3.12	0.232406	-4.30282
AK085136	1.67016	1.78763	6.56431e-08	2.52282e-07	0.51	2.06	2.32	0.232877	-4.29412
Per3	1.68592	4.93024	3.14872e-16	2.45449e-15	1.95	7.35	9.38	0.233114	-4.28974
Scube1	1.66451	3.25319	8.88993e-11	4.55641e-10	0.41	1.64	1.87	0.233618	-4.28049
Gm5098	1.67952	0.715075	4.19142e-06	1.29988e-05	0.34	1.68	1.23	0.233677	-4.27941
Gli1	1.76697	2.05993	8.18098e-09	3.475e-08	0.42	1.63	1.96	0.233983	-4.27381
mKIAA0390|Zfp536	1.56007	2.04746	2.51886e-07	9.0341e-07	0.31	1.24	1.4	0.234848	-4.25806
Fam60a	1.6474	3.82053	7.17907e-15	5.10346e-14	1.9	8.06	8.12	0.234858	-4.25789
4930452B06Rik	1.6515	4.01359	5.05046e-15	3.62073e-14	2.07	9.69	7.93	0.23496	-4.25604
Eri2	1.65781	3.37571	9.15219e-11	4.68325e-10	0.99	4.37	4.05	0.235154	-4.25253
AK134203	1.64249	1.03723	3.77665e-06	1.17817e-05	0.34	1.53	1.36	0.235294	-4.25
Elf4	1.66059	5.70394	9.46056e-28	1.40908e-26	3.01	13.22	12.35	0.235432	-4.24751
Sh3pxd2b	1.66513	5.78366	5.51787e-28	8.29644e-27	2.58	10.32	11.53	0.236156	-4.2345
Sned1|Snep	1.65691	4.1451	2.7755e-15	2.02181e-14	1.47	5.14	7.28	0.236715	-4.22449
Nnat	1.62545	1.38858	2.61524e-07	9.33224e-07	0.85	3.35	3.82	0.237099	-4.21765
Samd14	1.63927	4.03049	6.44458e-15	4.5968e-14	1.73	6.94	7.65	0.237149	-4.21676
Nckap5l	1.63112	4.48854	3.38611e-15	2.45813e-14	1.6	6.27	7.21	0.237389	-4.2125
AK050745|Gm4349	1.63841	-0.0945194	3.46935e-05	9.45271e-05	0.27	1.22	1.05	0.237885	-4.2037
Fut10	1.64893	2.67981	2.82618e-08	1.1354e-07	0.74	3.54	2.67	0.238325	-4.19595
Mdc1	1.65302	5.81666	1.39145e-27	2.06277e-26	2.71	12.16	10.57	0.238451	-4.19373
Fzd2	1.63927	4.86233	1.85762e-26	2.61034e-25	2.82	12.35	11.29	0.238579	-4.19149
Pcdh17	1.62832	5.44565	1.10061e-26	1.56043e-25	1.57	6.62	6.53	0.238783	-4.1879
Tmem178	1.61394	0.686569	8.51503e-06	2.52522e-05	0.35	1.4	1.53	0.238908	-4.18571
Slco2a1	1.61623	3.21179	2.81313e-10	1.37404e-09	0.62	2.39	2.79	0.239382	-4.17742
Tcf21	1.61522	4.90779	6.68971e-26	9.15681e-25	9.56	38.07	41.77	0.239479	-4.17573
Ccdc112	1.61972	1.7902	1.38711e-07	5.14534e-07	0.44	1.78	1.89	0.239782	-4.17045
Brsk1	1.71712	2.32221	1.36135e-08	5.65743e-08	0.62	2.56	2.61	0.239845	-4.16935
4933404O12Rik	1.62362	2.34665	6.02631e-08	2.32877e-07	0.45	1.86	1.89	0.24	-4.16667
Cyp46a1	1.61155	0.756593	7.62748e-06	2.27693e-05	0.29	1.13	1.28	0.240664	-4.15517
4933407K13Rik	1.41748	1.58394	3.97757e-06	1.2374e-05	0.58	2.26	2.55	0.241164	-4.14655
Igsf10	1.61174	4.6406	1.57014e-25	2.11269e-24	0.85	3.3	3.74	0.241477	-4.14118
Phf19	1.59411	2.24793	1.15325e-07	4.30556e-07	0.46	2.05	1.75	0.242105	-4.13043
AK085768	1.59048	1.0544	8.09934e-07	2.73831e-06	1.17	4.82	4.83	0.242487	-4.12393
Dck	1.60449	4.27595	1.16937e-14	8.13937e-14	2.28	10.02	8.78	0.242553	-4.12281
Plxnc1	1.61099	3.67186	3.06404e-14	2.06908e-13	0.63	2.43	2.76	0.242775	-4.11905
Ccdc57	1.50014	1.60681	1.06128e-06	3.53527e-06	0.35	1.29	1.59	0.243056	-4.11429
Zscan18	1.7469	1.92299	1.47579e-08	6.10696e-08	0.41	1.65	1.72	0.243323	-4.10976
Suv39h1	1.54137	3.93948	2.02521e-13	1.29252e-12	1.84	8.15	6.96	0.243547	-4.10598
Pi15	1.59229	5.11465	1.70664e-25	2.28906e-24	1.75	6.52	7.85	0.243563	-4.10571
Upp1	1.59041	4.50155	1.52599e-14	1.05176e-13	7.13	31.29	27.25	0.243594	-4.10519
Gm3414	1.58084	2.5127	1.02614e-07	3.84918e-07	0.25	1.04	1.01	0.243902	-4.1
Igf2r	1.59005	9.36608	3.37039e-15	2.44812e-14	25.85	84.14	127.71	0.244041	-4.09768
cip7	1.65525	-0.220763	0.000125616	0.000315658	0.42	2	1.44	0.244186	-4.09524
Col1a2	1.59147	9.90466	1.0608e-26	1.50736e-25	66.19	248.56	293.13	0.244383	-4.09193
Sbsn	1.72977	0.294056	5.35756e-06	1.63592e-05	0.39	1.55	1.64	0.244514	-4.08974
Pold1	1.59402	4.87271	1.00691e-14	7.05894e-14	3.08	13.58	11.61	0.244541	-4.08929
Nipsnap1	1.59032	1.63348	2.81766e-07	1.0032e-06	0.62	2.43	2.64	0.244576	-4.08871
Rpl3	1.58296	8.98908	2.2864e-26	3.20577e-25	146.27	592.59	601.61	0.244967	-4.08218
Fbxw9	1.57302	3.5082	5.32371e-10	2.52916e-09	2.32	8.62	10.32	0.244984	-4.0819
mKIAA1108|Tbc1d1	1.60748	5.83238	2.44166e-26	3.41968e-25	3.98	16.55	15.93	0.245074	-4.0804
Cdh20	1.59014	2.83852	8.43839e-10	3.92357e-09	0.69	2.69	2.94	0.245115	-4.07971
1700054N08Rik	1.58284	1.84612	2.39804e-07	8.63252e-07	0.55	2.32	2.16	0.245536	-4.07273
Soat1	1.54777	3.79916	1.93814e-13	1.23883e-12	1.06	4.27	4.36	0.245655	-4.07075
Armcx1	1.58817	4.37091	1.71549e-14	1.17917e-13	3.34	13.01	14.17	0.245769	-4.06886
Zim1	1.56471	2.14263	1.89091e-07	6.89588e-07	0.45	1.55	2.11	0.245902	-4.06667
Fzd3	1.57713	3.67943	8.87988e-14	5.78974e-13	0.35	1.33	1.51	0.246479	-4.05714
Spon2	1.57802	5.65298	2.07361e-25	2.76082e-24	8.42	35.33	32.82	0.247102	-4.04691
Myh10|mKIAA3005	1.84565	7.94215	4.04643e-34	8.32605e-33	12.04	49.4	47.64	0.248145	-4.0299
Src	1.5121	3.7434	5.94825e-13	3.66346e-12	1.29	4.57	5.82	0.248316	-4.02713
Dock7	1.65939	5.54055	1.13587e-27	1.68584e-26	2.65	9.96	11.35	0.24871	-4.02075
Kcp	1.81671	3.89868	1.76954e-17	1.50026e-16	1.25	4.73	5.32	0.248756	-4.02
Ccnjl	1.56736	3.07554	9.99472e-10	4.59163e-09	1.17	4.86	4.53	0.249201	-4.01282
Spats2l	1.56343	4.73352	2.35345e-24	3.001e-23	2.49	9.2	10.78	0.249249	-4.01205
Pygl	1.5579	4.28092	5.016e-14	3.32868e-13	2.56	9.21	11.29	0.249756	-4.00391
Cyp39a1	1.55604	4.58885	5.74272e-24	7.14318e-23	2.91	11.48	11.81	0.249893	-4.00172
Fam107b	1.56149	4.41126	6.95008e-24	8.59437e-23	2.49	10.08	9.82	0.250251	-3.99598
8430427H17Rik	1.57816	4.30502	2.57169e-14	1.74872e-13	1.25	4.77	5.21	0.250501	-3.992
Yeats2	1.55796	5.49815	8.30537e-25	1.0797e-23	2.72	10.52	11.19	0.250576	-3.99081
Mfsd7c	1.55484	3.32096	9.53782e-10	4.39927e-09	1.07	3.78	4.76	0.250585	-3.99065
Rcor2	1.60952	4.64477	1.81053e-25	2.42328e-24	4.09	15.48	17.15	0.25069	-3.989
Gria3|GluR alpha3	1.61296	2.58057	5.463e-08	2.12208e-07	0.42	1.66	1.69	0.250746	-3.9881
Ctc1|1500010J02Rik	1.53694	5.41575	3.6409e-24	4.58731e-23	3.87	15.46	15.37	0.251054	-3.9832
Psip1	1.53107	6.08449	2.34519e-24	2.99348e-23	9.76	39.55	37.92	0.251969	-3.96875
Cdon	1.54448	5.40441	2.18464e-24	2.79136e-23	2.12	8.09	8.7	0.252531	-3.95991
Nradd	1.53947	1.69941	5.32265e-07	1.84028e-06	1.15	4.15	4.95	0.252747	-3.95652
AK019366	1.52284	-0.975073	0.000850408	0.00186907	0.52	2.25	1.86	0.253041	-3.95192
Pola1	1.55348	4.36787	5.87525e-14	3.87656e-13	1.41	5.71	5.43	0.253142	-3.95035
AK080383|AK086852|Agrp	1.36594	-1.18347	0.00300821	0.00601785	0.78	2.75	3.39	0.254072	-3.9359
2013-09-01	1.5339	2.52626	2.22094e-07	8.03209e-07	1.59	6.14	6.37	0.254197	-3.93396
Gm1673	1.52388	1.36012	1.16763e-06	3.8682e-06	2.96	11.5	11.77	0.254405	-3.93074
Prrg3	1.53236	5.89091	2.6195e-24	3.3169e-23	3.66	14.51	14.26	0.254432	-3.93033
Bach2	1.49684	4.22146	4.30046e-13	2.68118e-12	0.98	3.7	4	0.254545	-3.92857
Nek8	1.52914	3.21528	1.89127e-09	8.49462e-09	1.25	4.74	5.08	0.254582	-3.928
Pipox	1.51827	1.13102	1.46129e-05	4.19238e-05	0.48	2.01	1.76	0.254642	-3.92708
Ptch2	1.53683	1.97121	4.08087e-07	1.42809e-06	0.41	1.5	1.72	0.254658	-3.92683
Nckap5	1.50071	3.74771	8.47657e-13	5.15282e-12	0.7	2.36	3.13	0.255009	-3.92143
Mcpt4	1.50787	0.780006	2.41853e-05	6.73438e-05	0.74	2.76	3.04	0.255172	-3.91892
Sdc1	1.52612	4.83761	1.92935e-23	2.32901e-22	3.52	13.55	14.02	0.25535	-3.91619
Tmem71	1.52902	4.89793	1.5426e-23	1.86926e-22	3.84	15.64	14.37	0.255915	-3.90755
Nav1	1.29714	6.82412	1.3012e-18	1.19339e-17	5.35	18.19	23.62	0.25592	-3.90748
Fstl1	1.52388	9.24212	9.67567e-25	1.25398e-23	62.96	235.66	255.66	0.256289	-3.90184
Lcorl	1.30106	3.49203	5.16716e-10	2.46124e-09	1.17	4.72	4.41	0.256298	-3.90171
Bhlhb9	1.51858	5.77799	6.86708e-24	8.50003e-23	7.38	28.59	28.85	0.256964	-3.8916
Akap12	1.53941	7.09612	6.20032e-25	8.09362e-24	8.3	30.74	33.81	0.257165	-3.88855
Gpc6	1.51725	5.61738	8.91121e-24	1.09553e-22	2.68	10.2	10.6	0.257692	-3.8806
Farp1	1.5179	5.17006	1.70869e-23	2.06657e-22	2.75	10.64	10.69	0.257853	-3.87818
mKIAA0259|Topbp1	1.52373	6.08274	4.00047e-24	5.03035e-23	4.94	20.48	17.81	0.258031	-3.87551
Cep192	1.5905	4.75853	5.05942e-25	6.63166e-24	1.82	7.35	6.75	0.258156	-3.87363
Adamts8	1.50722	3.21034	2.92398e-09	1.29044e-08	0.96	3.24	4.19	0.258412	-3.86979
Bmf	1.50431	4.41355	1.10822e-09	5.08165e-09	1.72	5.02	8.29	0.258452	-3.86919
Whsc1|mKIAA1090	1.51335	6.58179	4.85217e-24	6.05924e-23	5.32	21.31	19.83	0.258629	-3.86654
Prrg4	1.49344	1.61388	1.24468e-06	4.11056e-06	0.41	1.36	1.81	0.258675	-3.86585
Armcx4	1.51137	5.64569	1.20033e-23	1.47139e-22	5.72	21.24	22.98	0.258706	-3.86538
Psmc3ip	1.52346	2.5609	2.52454e-07	9.0445e-07	2.75	11.25	10	0.258824	-3.86364
Irf6	1.51708	2.11789	4.40718e-06	1.36246e-05	0.4	1.26	1.83	0.2589	-3.8625
E130303B06Rik	1.50891	1.8562	6.99959e-07	2.38558e-06	1.14	4.62	4.18	0.259091	-3.85965
5430416N02Rik	1.33743	1.70191	1.06814e-05	3.11378e-05	1.45	5.07	6.12	0.25916	-3.85862
Ndn	1.5014	4.71817	2.28252e-13	1.45382e-12	6.42	21.9	27.64	0.259184	-3.85826
Zfp382	1.52332	1.60753	7.10195e-06	2.1316e-05	0.54	2.39	1.77	0.259615	-3.85185
Erf	1.50164	5.42027	3.0017e-23	3.60631e-22	4.64	17.39	18.28	0.260163	-3.84375
Bcl11a	1.76937	3.34843	6.40725e-12	3.6467e-11	0.98	3.44	4.09	0.260292	-3.84184
Gins3	1.50959	2.66456	2.92227e-07	1.0384e-06	1.02	4.13	3.7	0.260536	-3.83824
AK158196|mKIAA1914|Afap1l2	1.49612	3.82747	9.11883e-13	5.52491e-12	1.37	5.02	5.49	0.260704	-3.83577
Hddc2	1.48095	2.93309	7.74193e-09	3.29845e-08	5.08	19.12	19.76	0.261317	-3.82677
Cdkn2c	1.67225	5.09262	5.58111e-16	4.28471e-15	7.85	33.37	26.71	0.261318	-3.82675
Dyrk2	1.49017	5.57085	4.88826e-23	5.79595e-22	8.79	32.62	34.5	0.261919	-3.81797
Pde3b	1.50063	4.38381	3.40664e-13	2.13864e-12	1.48	5.87	5.43	0.261947	-3.81757
Zfp41	1.49614	3.71826	1.16353e-12	7.00937e-12	1.41	5.69	5.07	0.262082	-3.8156
Suv420h2	1.49553	5.12495	7.13443e-23	8.39637e-22	5.61	21.27	21.48	0.262456	-3.81016
Ccdc24	1.41807	0.418022	0.000118946	0.000300087	0.42	1.51	1.68	0.263323	-3.79762
Sox9	1.48304	3.17652	5.32092e-09	2.30337e-08	0.83	2.96	3.33	0.263911	-3.78916
Pcdh18	1.47994	4.75357	3.49003e-22	3.95318e-21	1.97	7.19	7.73	0.264075	-3.7868
Scn10a	1.42909	2.57706	1.09376e-06	3.63755e-06	0.96	2.94	4.32	0.264463	-3.78125
Celsr1	1.45434	5.10639	8.72235e-22	9.6052e-21	1.36	5.22	5.06	0.264591	-3.77941
Homer3	1.47235	4.89329	4.10106e-22	4.62875e-21	5.05	18.09	20.07	0.264675	-3.77822
Eda	1.48066	3.5886	2.03255e-12	1.20386e-11	0.92	3.17	3.78	0.264748	-3.77717
Dzip1	1.4779	2.61037	4.86519e-07	1.68764e-06	0.56	1.99	2.24	0.264775	-3.77679
Ahrr	1.4789	2.96208	7.25186e-09	3.09694e-08	0.65	2.08	2.82	0.265306	-3.76923
Arl4c	1.47734	5.22412	2.01007e-22	2.30776e-21	3.61	14.77	12.44	0.265344	-3.7687
Fancg	1.47998	2.91362	7.66773e-09	3.26904e-08	1.07	3.84	4.22	0.265509	-3.76636
2013-09-11	1.57903	6.56808	7.13572e-26	9.73576e-25	8.47	31.49	32.24	0.265809	-3.7621
Dkk-3|Dkk3	1.52614	5.7798	5.34206e-14	3.53395e-13	8.04	23.69	36.78	0.265917	-3.76057
Hmgn3	1.47432	4.05383	1.35797e-12	8.14207e-12	7.18	25.47	28.42	0.266469	-3.75279
Mical1	1.47264	5.10773	2.85642e-22	3.25879e-21	3.88	14.53	14.57	0.266667	-3.75
Flywch2	1.44281	0.299746	0.000591373	0.00133732	0.88	2.18	4.42	0.266667	-3.75
Pamr1	1.46359	3.68899	3.25441e-12	1.90529e-11	1.79	6.67	6.74	0.266965	-3.74581
Bai2	1.52378	2.69108	2.17696e-07	7.87921e-07	0.54	1.83	2.21	0.267327	-3.74074
Col23a1	1.47699	2.70724	4.55265e-07	1.58399e-06	0.44	1.55	1.74	0.267477	-3.73864
Peg12	1.46954	1.4256	2.38687e-06	7.62248e-06	0.4	1.52	1.47	0.267559	-3.7375
Col5a2	1.46474	7.87528	5.09185e-23	6.02045e-22	13.53	48.45	52.64	0.267682	-3.73577
Wdr6	1.45871	6.02357	1.88336e-22	2.16818e-21	6.15	21.26	24.65	0.267915	-3.73252
Mpp2	1.46226	3.28466	7.93015e-09	3.37298e-08	0.92	3.53	3.33	0.268222	-3.72826
Sv2a	1.46258	4.18705	1.42626e-12	8.54341e-12	1.8	7.12	6.29	0.268456	-3.725
Reep2	1.41587	1.13052	8.23026e-06	2.44649e-05	0.49	1.89	1.76	0.268493	-3.72449
Tmem98	1.45038	5.48793	5.87196e-22	6.54016e-21	13.67	49.08	52.61	0.268856	-3.71946
Tcf7	1.79719	0.869195	7.76488e-07	2.63155e-06	0.46	1.77	1.65	0.269006	-3.71739
Mmp28	1.45046	2.23287	1.02074e-06	3.40561e-06	0.81	2.46	3.56	0.269103	-3.71605
Zfp69	1.48127	1.47579	1.80533e-06	5.8553e-06	0.52	1.94	1.92	0.26943	-3.71154
Ly6g6d	1.43641	-0.905961	0.0010371	0.00225282	0.45	1.59	1.75	0.269461	-3.71111
Ints7	1.45144	5.18452	9.97954e-22	1.09326e-20	4.44	17.99	14.93	0.269745	-3.70721
Slc19a3	1.41971	1.13476	7.45236e-06	2.22938e-05	0.29	1.04	1.11	0.269767	-3.7069
Radil	1.43562	2.24221	1.28069e-06	4.21959e-06	0.51	1.63	2.15	0.269841	-3.70588
Creb5|9430076C15Rik	1.4356	3.7002	7.56038e-12	4.2876e-11	2.24	8.59	8.01	0.26988	-3.70536
Nmral1	1.44362	3.12533	1.39029e-08	5.77198e-08	3.39	12.94	12.16	0.27012	-3.70206
Ddah2	1.44174	6.06668	5.21522e-22	5.85499e-21	21.29	75.13	82.49	0.270143	-3.70174
Rfx3	1.41185	3.06644	2.75774e-08	1.10931e-07	0.35	1.27	1.32	0.27027	-3.7
Ampd2	1.46674	4.68574	8.87735e-22	9.7674e-21	3.72	13.11	14.39	0.270545	-3.69624
Ctdspl2	1.44862	4.91459	1.65382e-21	1.79011e-20	2.58	9.54	9.53	0.270582	-3.69574
Snord88a|2410002F23Rik	1.51411	5.16709	2.1221e-23	2.55681e-22	6.01	21.74	22.66	0.270721	-3.69384
Gm2897|Gm10406	1.41515	3.48337	1.60748e-08	6.63027e-08	2.33	7	10.17	0.271404	-3.68455
Lrch2	1.44118	2.64185	8.84336e-07	2.97478e-06	0.75	2.8	2.72	0.271739	-3.68
AK020728	1.43675	0.725579	0.00173203	0.00361137	1.21	6.3	2.6	0.27191	-3.67769
Tubb6	1.44156	6.3463	5.48016e-22	6.14156e-21	19.41	82.24	60.5	0.271963	-3.67697
BC031503	1.43243	2.81437	2.34032e-08	9.48022e-08	1.49	5.17	5.78	0.272146	-3.6745
Zfp934|6720489N17Rik	1.43701	1.83616	2.25286e-06	7.21998e-06	0.66	2.46	2.39	0.272165	-3.67424
Gja5	1.41774	4.64857	3.5132e-12	2.04923e-11	3.31	9.95	14.34	0.27254	-3.66918
Slit2	1.42057	4.10655	5.59946e-12	3.19843e-11	0.85	3.11	3.12	0.272873	-3.66471
Lrrc8b	1.43402	3.52572	1.19606e-08	5.00167e-08	1.62	6.35	5.52	0.272957	-3.66358
Lrrc29	1.41648	0.722748	6.93968e-05	0.000180728	0.43	1.62	1.53	0.273016	-3.66279
Lad1	1.43341	2.99194	1.77409e-08	7.27957e-08	1.06	3.32	4.44	0.273196	-3.66038
Zfp354c	1.42543	3.43165	1.47315e-08	6.09805e-08	0.78	2.76	2.95	0.273205	-3.66026
Zbtb34	1.4302	4.61373	8.38658e-21	8.72026e-20	1.43	5.07	5.39	0.273423	-3.65734
Frmd4a	1.41356	6.47768	2.12841e-21	2.28431e-20	5.82	20.72	21.68	0.274528	-3.64261
Fabp7	1.40441	1.07287	1.04881e-05	3.06447e-05	1.34	4.74	5.01	0.274872	-3.63806
Oprd1	1.43621	1.7548	2.42596e-06	7.74339e-06	0.33	1.14	1.26	0.275	-3.63636
Prickle1	1.37683	5.61187	3.37934e-20	3.36738e-19	5.23	16.75	21.28	0.275046	-3.63576
9430015G10Rik	1.45326	3.22435	1.01717e-08	4.29037e-08	1.5	5.63	5.27	0.275229	-3.63333
Epha7	1.41875	4.23001	4.92919e-12	2.83216e-11	1.17	3.82	4.68	0.275294	-3.63248
Ubtd2	1.42025	4.53323	1.70841e-20	1.73511e-19	3.06	10.52	11.71	0.275304	-3.63235
Hmgn2	1.41429	7.86963	1.13894e-21	1.24128e-20	82.25	291.53	305.64	0.275466	-3.63021
AK085438	1.37116	-0.604472	0.00110352	0.00238601	1.27	3.92	5.3	0.275488	-3.62992
Wdr19	1.24573	2.86028	8.59064e-07	2.89668e-06	0.53	1.79	2.05	0.276042	-3.62264
1500011B03Rik|2610524H06Rik	1.26853	2.13236	1.75331e-05	4.97719e-05	2.11	5.12	10.16	0.276178	-3.62085
Kcnk2	1.40777	2.72592	4.23444e-08	1.66682e-07	0.78	2.77	2.86	0.277087	-3.60897
Aspn	1.40973	6.72427	2.32548e-21	2.48528e-20	18.53	65.65	68	0.277291	-3.60631
sgigsf|ra175a|Cadm1	1.32462	2.50559	5.57951e-06	1.69878e-05	0.71	2.31	2.81	0.277344	-3.60563
Prim2	1.41446	2.90355	3.26835e-08	1.30313e-07	1.61	6.27	5.34	0.277347	-3.60559
Samd5	1.40906	2.68138	1.41156e-06	4.63152e-06	1.05	3.89	3.68	0.277411	-3.60476
2810026P18Rik	1.40315	3.07427	3.29472e-08	1.31323e-07	3.88	14.83	13.12	0.277639	-3.6018
Aldh1l2	1.39651	5.69254	4.25836e-12	2.46011e-11	3.39	10.08	14.33	0.277755	-3.60029
Slc9a7	1.41138	2.9669	3.09538e-08	1.23962e-07	1.31	4.57	4.85	0.278132	-3.59542
Sfrp1	1.40092	5.50784	3.95846e-12	2.29522e-11	4.15	12.45	17.38	0.278243	-3.59398
Ttf2	1.40993	4.30701	6.77677e-12	3.85182e-11	1.73	6.5	5.93	0.278359	-3.59249
Trim55	1.40661	7.83708	2.14034e-21	2.29517e-20	54.24	213.93	175.73	0.278397	-3.592
Cubn	1.41759	3.26856	1.92056e-08	7.84502e-08	0.33	1	1.37	0.278481	-3.59091
Ppp1r9a|Neurabin	1.40618	5.92678	4.75193e-21	5.00255e-20	2.39	8	9.16	0.278555	-3.58996
C630004H02Rik	1.40824	2.83752	3.78418e-08	1.49842e-07	0.89	3.21	3.18	0.27856	-3.58989
Zfp105	1.40296	2.68317	1.56128e-06	5.10033e-06	1.34	4.54	5.08	0.278586	-3.58955
Kif7	1.52764	2.50039	2.57594e-07	9.20238e-07	0.63	2.28	2.24	0.278761	-3.5873
Dclk2	1.54831	2.67164	2.4647e-09	1.09384e-08	0.92	3.23	3.36	0.279211	-3.58152
Zcchc3	1.40684	4.71971	5.83837e-12	3.3304e-11	3.46	13.8	10.98	0.279257	-3.58092
Mif1	1.3674	-0.778259	0.00125253	0.00268718	0.69	2.83	2.11	0.279352	-3.57971
Galntl1	1.39891	4.71825	4.00703e-20	3.97722e-19	2.69	9.39	9.83	0.279917	-3.57249
Rnf207	1.34848	7.02014	6.71913e-20	6.60706e-19	24.05	77.92	93.83	0.280058	-3.57069
Fancm	1.3422	3.88381	9.43593e-11	4.82065e-10	0.8	2.87	2.84	0.28021	-3.56875
Ttc8	1.389	2.59385	2.05699e-06	6.61903e-06	1.1	3.63	4.22	0.280255	-3.56818
Haus5|2310022K01Rik	1.39832	3.58716	2.83083e-11	1.52684e-10	2.28	8.71	7.54	0.280615	-3.5636
3110007F17Rik	1.35407	1.18602	8.13794e-05	0.000209694	1.23	3.9	4.86	0.280822	-3.56098
Vim	1.38899	9.59356	4.10505e-21	4.33235e-20	179.73	630.05	649.13	0.281008	-3.55862
Kdm5b	1.38027	5.71863	2.40928e-20	2.41596e-19	3.44	10.62	13.85	0.281161	-3.55669
Tceal8	1.38794	5.96085	1.40849e-20	1.43741e-19	11.54	39.94	42.1	0.281326	-3.55459
Neto2	1.39167	3.23217	3.75234e-08	1.48721e-07	0.65	2.42	2.2	0.281385	-3.55385
Pcna	1.38466	6.81304	1.1229e-20	1.15432e-19	40.05	154.45	129.55	0.282042	-3.54557
Nov	1.38309	5.6021	2.80497e-20	2.80165e-19	8.58	30.93	29.78	0.282655	-3.53788
mKIAA0215|Phf16	1.39347	1.88664	3.90447e-06	1.21595e-05	0.55	1.93	1.96	0.282776	-3.53636
Fxyd7	1.36829	-0.461609	0.000861758	0.00189303	0.55	2.23	1.66	0.282776	-3.53636
Zranb3	1.35029	3.24192	8.39763e-08	3.18778e-07	0.91	3.18	3.25	0.283048	-3.53297
AK168184	1.32087	-0.937597	0.00302197	0.00604155	0.36	1.14	1.4	0.283465	-3.52778
AK087248	1.35904	-0.209098	0.000538446	0.00122506	0.37	1.33	1.28	0.283525	-3.52703
Ddr1	1.34083	6.77342	1.24747e-19	1.20793e-18	12.72	43.27	46.21	0.284309	-3.5173
Mpzl1	1.44183	5.86294	6.5748e-22	7.31014e-21	11.14	38.85	39.44	0.284583	-3.51391
Hirip3	1.37639	4.35243	1.88319e-11	1.03241e-10	3.4	12.67	11.22	0.284638	-3.51324
Figf	1.36729	2.04181	4.63232e-06	1.42962e-05	0.94	3.05	3.54	0.285281	-3.50532
Ppfia4|mKIAA0897	1.80935	4.17161	1.48348e-17	1.26365e-16	1.39	5	4.74	0.285421	-3.5036
Cplx2	1.37397	4.20153	2.20403e-11	1.20107e-10	1.51	5.32	5.26	0.285444	-3.50331
Vcam1	1.50377	5.65411	1.97565e-23	2.38263e-22	6.61	22.96	23.28	0.2859	-3.49773
Dip2a|mKIAA0184	1.34078	5.56361	3.13634e-19	2.97108e-18	3.97	13.78	13.99	0.28592	-3.49748
Sall2	1.35992	3.29503	6.46924e-08	2.48919e-07	0.85	3.04	2.9	0.286195	-3.49412
Mex3d	1.3674	4.31897	2.44575e-11	1.32711e-10	2.53	8.83	8.85	0.286199	-3.49407
Tspan18	1.51935	6.44792	3.48285e-24	4.39254e-23	11.59	40.06	40.93	0.286208	-3.49396
Mutyh	1.35499	1.28785	1.42258e-05	4.08963e-05	0.65	2.34	2.2	0.286344	-3.49231
Unc13b	1.38355	5.81746	1.86927e-20	1.89091e-19	3.7	11.6	14.2	0.286822	-3.48649
B3galt1	1.35781	2.1453	4.8494e-06	1.4919e-05	0.36	1.17	1.34	0.286853	-3.48611
Nt5dc2	1.3565	6.11711	7.96465e-20	7.81362e-19	22.05	77.31	76.28	0.287128	-3.48277
Sgol2	1.43079	4.8819	2.45697e-12	1.44914e-11	2.36	9.13	7.28	0.287629	-3.47669
Rest	1.35206	4.52662	7.58835e-19	7.01549e-18	2.22	7.32	8.08	0.288312	-3.46847
Col13a1	1.14212	1.40009	0.000610375	0.00137694	0.45	1.29	1.83	0.288462	-3.46667
Slc7a2	1.33477	3.56832	7.98289e-08	3.03853e-07	0.62	1.68	2.61	0.289044	-3.45968
Cdk6	1.34069	3.43746	8.28029e-08	3.14512e-07	1.71	5.52	6.31	0.289096	-3.45906
Foxp1	1.06171	5.27231	6.79718e-13	4.16204e-12	2.76	8.83	10.26	0.289157	-3.45833
Cdc25a	1.35197	4.30559	4.03624e-11	2.13039e-10	2.26	8.01	7.61	0.289373	-3.45575
Plekha7	1.36156	5.73322	7.98548e-20	7.828e-19	4.78	16.13	16.87	0.289697	-3.45188
Tmeff1	1.36055	4.32176	3.01071e-11	1.61904e-10	3.69	12.79	12.68	0.289753	-3.45122
Tiam1	1.36977	3.6758	5.39162e-11	2.80998e-10	0.9	3.11	3.1	0.289855	-3.45
Zfp467	1.49403	4.20797	4.63531e-13	2.88144e-12	4.02	12.87	14.85	0.290043	-3.44776
Lamb1-1|Lamb1	1.33383	8.71961	1.10534e-19	1.07606e-18	30.08	98.98	108.19	0.29039	-3.44365
Poc1a	1.34445	3.26326	9.83971e-08	3.69755e-07	2.48	9.44	7.62	0.290739	-3.43952
AK142161	1.33672	1.02961	0.000109578	0.000277891	1.23	4.07	4.39	0.29078	-3.43902
6720401G13Rik	1.31752	6.4989	5.22137e-19	4.86266e-18	10.74	33.57	40.28	0.29086	-3.43808
Cdk14	1.34729	4.57477	8.73744e-19	8.05433e-18	2	6.42	7.33	0.290909	-3.4375
Zfp647	1.32079	1.95284	1.0051e-05	2.94695e-05	0.75	2.31	2.84	0.291262	-3.43333
Eml4	1.33757	4.68636	1.27608e-18	1.17121e-17	1.94	6.55	6.75	0.291729	-3.42784
Arhgap32	1.34286	5.31452	3.8692e-19	3.64084e-18	1.54	5.43	5.12	0.291943	-3.42532
Dgcr8|Mir1306	1.35997	5.19768	1.69061e-19	1.62707e-18	3.66	12.57	12.49	0.292099	-3.4235
Atxn7l2	1.34611	2.50586	4.01281e-06	1.24754e-05	0.83	2.57	3.11	0.292254	-3.42169
Chsy1	1.33409	5.44001	4.90938e-19	4.58897e-18	4.32	13.92	15.63	0.292386	-3.42014
Slc9a5	1.32914	2.80884	1.94608e-07	7.08198e-07	0.55	1.99	1.77	0.292553	-3.41818
4632419I22Rik	1.33183	5.40582	6.27104e-19	5.81034e-18	4.51	15.53	15.3	0.292572	-3.41796
Shmt1	1.3216	3.98648	1.38407e-10	6.98651e-10	3.36	12.78	10.16	0.292938	-3.41369
Tnfrsf18	1.31691	-0.369577	0.0010667	0.00231118	0.34	1.32	1	0.293103	-3.41176
Zfp704	1.32677	6.53667	3.18007e-19	3.01026e-18	2.73	9.04	9.58	0.293233	-3.41026
Igsf3	1.3299	5.21245	7.93978e-19	7.32969e-18	2.07	6.47	7.63	0.293617	-3.4058
Cyp4f16	1.32938	3.63663	1.81878e-10	9.08317e-10	2.66	8.98	9.12	0.293923	-3.40226
Galk1	1.32178	4.55263	3.82274e-18	3.38834e-17	7.04	23.47	24.4	0.29413	-3.39986
Tmem2	1.32853	5.63496	5.69969e-19	5.2887e-18	3.1	10.33	10.74	0.294257	-3.39839
Syt17	1.31158	1.10671	3.03576e-05	8.33766e-05	0.62	2.05	2.16	0.294537	-3.39516
Ankrd6|mKIAA0957	1.31795	2.54282	6.41317e-06	1.93725e-05	0.56	2.08	1.72	0.294737	-3.39286
Tmem97	1.32017	3.87043	1.93902e-10	9.66842e-10	5.05	18.75	15.5	0.294891	-3.39109
Mmp11	1.31825	4.20116	1.09976e-10	5.58093e-10	3.66	10.92	13.89	0.295042	-3.38934
Ppil6	1.29389	0.909882	0.0012002	0.00258147	0.84	1.96	3.73	0.295255	-3.3869
Haus6	1.31676	3.2998	1.59617e-07	5.8676e-07	1.12	3.89	3.69	0.295515	-3.38393
Dennd2a	1.376	5.02017	8.64453e-20	8.4675e-19	3.23	10.84	11.02	0.295517	-3.3839
Fbxo17	1.2758	1.4875	3.01568e-05	8.28609e-05	0.72	2.44	2.43	0.295688	-3.38194
Mfsd10	1.19464	3.8861	5.1712e-09	2.24085e-08	3.93	13.43	13.15	0.295711	-3.38168
Gdf6	1.33803	1.43054	1.44655e-05	4.15476e-05	0.32	1.15	1.01	0.296296	-3.375
Rasa2	1.28604	4.45858	2.49293e-10	1.22662e-09	1.7	5.36	6.11	0.296425	-3.37353
Zfp619	1.32784	2.29214	6.51499e-06	1.96426e-05	0.34	1.15	1.14	0.296943	-3.36765
Mdm1	1.22272	3.2253	1.03289e-06	3.44525e-06	1.35	4.77	4.32	0.29703	-3.36667
Sema3a	1.33935	2.46866	5.00411e-06	1.53573e-05	0.41	1.36	1.4	0.297101	-3.36585
Dnajc9	1.30715	5.11166	3.68783e-18	3.27563e-17	9.62	33.94	30.79	0.297235	-3.36435
Ccdc48	1.32638	1.20651	0.000109333	0.000277437	0.36	1.1	1.32	0.297521	-3.36111
Hic1	1.32031	5.26899	1.37927e-18	1.26408e-17	4.94	16.55	16.59	0.298129	-3.35425
Elovl6|FAE	1.32006	2.28382	7.61097e-06	2.27253e-05	0.34	1.27	1.01	0.298246	-3.35294
Gm16515	1.30358	5.37318	2.86597e-18	2.56541e-17	4.21	13.31	14.92	0.298264	-3.35273
Nup155	1.33795	5.25775	5.56891e-19	5.17871e-18	2.64	9.22	8.47	0.298474	-3.35038
2700023E23Rik|Snora26	1.26097	2.09325	2.03539e-05	5.73685e-05	3.75	13.04	12.08	0.298567	-3.34933
Gucy1a3	1.30136	5.8528	1.93173e-18	1.75644e-17	5.24	15.84	19.26	0.298575	-3.34924
Rab17	1.34729	2.13724	5.56854e-06	1.69626e-05	1.18	3.54	4.36	0.298734	-3.34746
Slc16a2	1.30173	5.32063	3.23103e-18	2.87796e-17	4.07	12.37	14.87	0.298825	-3.34644
Smo|AK053708	1.30183	5.63378	2.44212e-18	2.19531e-17	5.32	17	18.57	0.299128	-3.34305
Zfp395	1.29344	5.26544	5.67898e-18	4.97794e-17	3.86	12.19	13.6	0.299341	-3.34067
AK087181	1.291	1.17448	0.000172925	0.000425928	1.58	5.61	4.94	0.299526	-3.33861
Shf	1.21786	2.29505	3.06984e-05	8.42213e-05	1.56	4.66	5.75	0.299712	-3.33654
BC057022	1.29922	2.76007	3.56352e-07	1.25535e-06	1.09	3.82	3.44	0.300275	-3.33028
Rab13	1.29383	3.56139	5.40057e-10	2.5628e-09	5.38	16.87	18.92	0.300643	-3.32621
mKIAA1148|Tanc2	1.40006	5.63986	9.84037e-21	1.01486e-19	2.01	6.74	6.63	0.300673	-3.32587
9930012K11Rik	1.2887	1.35307	3.00534e-05	8.26125e-05	0.57	1.85	1.94	0.300792	-3.32456
Dixdc1	1.21758	4.22235	2.00756e-09	8.98191e-09	1.85	5.41	6.89	0.300813	-3.32432
Cep152|AK028650|mKIAA0912	1.28344	3.15254	3.35973e-07	1.18653e-06	0.71	2.5	2.22	0.300847	-3.32394
Pdgfrl	1.29077	3.32448	2.51305e-07	9.01837e-07	3	10.2	9.74	0.300903	-3.32333
AK044689	1.29105	2.09533	0.000298339	0.000709464	0.62	2.7	1.42	0.300971	-3.32258
Zik1	1.28411	2.56629	1.00236e-05	2.9396e-05	0.6	2.01	1.97	0.301508	-3.31667
6330503K22Rik|Cep110	1.40088	3.77409	1.93548e-11	1.05971e-10	1.02	3.43	3.32	0.302222	-3.30882
Lgi2	1.26201	1.39254	0.000177367	0.000436021	0.62	1.79	2.3	0.303178	-3.29839
Gstcd	1.26915	2.54183	1.35869e-05	3.92198e-05	0.98	3.48	2.98	0.303406	-3.29592
BC046404	1.31188	3.8838	2.24921e-10	1.11059e-09	3.79	11.99	12.99	0.303443	-3.29551
Rfc4	1.27694	4.16591	4.50264e-10	2.15851e-09	7.08	26.41	20.22	0.303667	-3.29308
Rtel1	1.28225	4.39503	3.07015e-10	1.4944e-09	2.07	6.97	6.66	0.303742	-3.29227
AK152437	1.27417	3.33791	3.37721e-07	1.19237e-06	1.79	5.55	6.22	0.304163	-3.28771
1110038B12Rik	1.21642	2.50093	2.83217e-05	7.81235e-05	6.5	19.97	22.74	0.304378	-3.28538
Sh3bp4	1.27475	5.47157	1.29046e-17	1.10368e-16	5.23	16.78	17.52	0.304956	-3.27916
Marveld2	1.34692	1.57929	1.03832e-05	3.03802e-05	0.43	1.56	1.26	0.304965	-3.27907
Brd3	1.25852	6.39595	1.52955e-17	1.30115e-16	6.97	22.06	23.64	0.305033	-3.27834
Lss	1.26666	2.37806	1.52831e-05	4.37475e-05	0.72	2.28	2.44	0.305085	-3.27778
Cep164|mKIAA1052	1.15871	4.34087	9.87601e-09	4.16983e-08	2.21	6.47	8.01	0.305249	-3.27602
Lrrc55	1.2782	1.40779	3.2648e-05	8.92609e-05	0.4	1.2	1.42	0.305344	-3.275
Ccdc114	1.17307	0.959803	0.000664822	0.00148986	0.42	1.18	1.57	0.305455	-3.27381
Ttyh2	1.27277	3.9989	5.38784e-10	2.55771e-09	2.01	6.71	6.45	0.305471	-3.27363
Zfp37	1.27929	2.51856	1.14864e-05	3.33922e-05	0.7	2.22	2.36	0.305677	-3.27143
Cdk4	1.26465	6.76692	9.43731e-18	8.14836e-17	38.49	125.14	126.53	0.305877	-3.26929
Tuba1b	1.27274	9.65926	1.78145e-10	8.90376e-10	241.1	927.27	649.04	0.305904	-3.269
Dvl2	1.04661	4.38828	1.91135e-07	6.96103e-07	2.31	7.04	8.05	0.306163	-3.26623
Fancc	1.25447	3.33032	5.0372e-07	1.74587e-06	1.45	4.71	4.76	0.30623	-3.26552
Xrcc3	1.26625	2.86688	5.85636e-07	2.01327e-06	1.34	4.48	4.26	0.306636	-3.26119
Ccdc88a	1.30305	5.23849	3.831e-18	3.39329e-17	1.85	6.23	5.83	0.306799	-3.25946
Wsb1	1.38677	6.25736	1.23114e-20	1.2615e-19	11.53	37.47	37.65	0.306976	-3.25759
Rbms3	1.32725	4.92819	1.45575e-18	1.33321e-17	1.67	5.24	5.64	0.306985	-3.25749
Gas5	1.16615	4.5187	1.13761e-14	7.93138e-14	22.5	66.38	80.07	0.307272	-3.25444
BC079836|Cnot6	1.19088	6.58013	5.5376e-16	4.25388e-15	15.45	51.25	49.31	0.307279	-3.25437
Cntln	1.32437	4.27108	9.37569e-11	4.79374e-10	1.83	5.96	5.94	0.307563	-3.25137
Ccdc138	1.36221	1.70229	7.40656e-06	2.21882e-05	0.68	2.22	2.2	0.307692	-3.25
Prr5l	1.27923	1.8275	2.03964e-05	5.74754e-05	0.36	1.21	1.13	0.307692	-3.25
AK017779|Marcks	1.25782	7.16384	1.17033e-17	1.00365e-16	14.94	47.83	49.23	0.307851	-3.24833
mKIAA1997|Dync2h1|Dnchc2	1.51447	3.80121	5.49137e-13	3.39362e-12	0.62	1.84	2.18	0.308458	-3.24194
2700081O15Rik	1.26505	6.31192	1.04357e-17	8.992e-17	7.2	21.2	25.39	0.309079	-3.23542
Foxc2	1.24561	2.16246	2.3481e-05	6.55265e-05	0.73	2.21	2.51	0.309322	-3.23288
Mbd6	1.25295	5.69608	3.24925e-17	2.71306e-16	5.67	17.23	19.41	0.309498	-3.23104
2700094K13Rik	1.23521	4.99463	1.99087e-16	1.57517e-15	26.6	91.04	80.76	0.309662	-3.22932
Fjx1	1.23911	1.25542	0.000275145	0.000656895	0.44	1.55	1.29	0.309859	-3.22727
Hn1l	1.2631	4.67779	4.92232e-10	2.35081e-09	4.41	16.13	12.32	0.310018	-3.22562
Lxn	1.24355	3.60681	2.1079e-09	9.41092e-09	5.54	18.33	17.4	0.310104	-3.22473
Ikbke	1.23192	1.46414	5.0426e-05	0.000134022	0.38	1.11	1.34	0.310204	-3.22368
Sardh	1.54098	4.58942	1.33447e-23	1.62795e-22	3.64	11.05	12.41	0.310315	-3.22253
Efcab7	1.22989	0.434063	0.000678705	0.00151721	0.34	1.05	1.14	0.310502	-3.22059
Donson	1.24872	3.16021	6.58403e-07	2.25122e-06	1.74	5.81	5.39	0.310714	-3.21839
Fmr1	1.40153	5.6582	8.97746e-21	9.2795e-20	5.5	18.12	17.23	0.311174	-3.21364
Vcan	1.67219	7.06933	1.07084e-28	1.68398e-27	6.05	18.78	20.08	0.311374	-3.21157
Plk2	1.23404	6.23548	5.76228e-17	4.73958e-16	12.13	34.8	43.02	0.311745	-3.20775
Fzd1	1.24139	5.15267	1.11344e-16	8.96056e-16	3.55	11.43	11.34	0.311814	-3.20704
Rsph9	1.22001	0.0539861	0.00121903	0.00261929	0.56	1.78	1.81	0.311978	-3.20536
Fads2	1.23694	3.3809	7.05687e-07	2.40317e-06	3.28	10.44	10.58	0.312084	-3.20427
Pycr1	1.17176	2.3661	5.51093e-05	0.000145644	1.3	4.07	4.26	0.312125	-3.20385
Ppia	1.22805	9.59002	4.38543e-17	3.63778e-16	578.66	1921.58	1785.6	0.312183	-3.20325
Spats2	1.23875	4.17571	1.23683e-09	5.64319e-09	4.04	12.91	12.95	0.312452	-3.2005
Tbc1d30	1.29794	2.11069	1.11972e-05	3.25665e-05	0.35	1.05	1.19	0.3125	-3.2
Slc27a3	1.23946	2.01523	2.87207e-05	7.91723e-05	0.81	2.5	2.68	0.312741	-3.19753
AK172190|Rnf38	1.27027	6.07856	9.31004e-18	8.04395e-17	6.07	18	20.76	0.313209	-3.19275
Osr1	1.22216	2.38542	0.000149528	0.000371768	1.2	3.06	4.6	0.313316	-3.19167
Ntn4	1.22618	5.1307	9.74138e-10	4.48337e-09	6.62	17.43	24.82	0.313373	-3.19109
Tmem132a	1.21781	6.03876	1.68777e-16	1.34123e-15	8.22	25.39	27.07	0.313382	-3.191
Evi5	1.03833	5.48015	1.89807e-12	1.12684e-11	4.97	16.3	15.41	0.313466	-3.19014
L3mbtl3	1.22393	3.88879	2.15672e-09	9.62211e-09	1.92	5.32	6.93	0.313469	-3.1901
Atat1|2610110G12Rik	1.23224	3.94009	1.72457e-09	7.77621e-09	3.89	11.79	13.02	0.313583	-3.18895
Nipsnap3b	1.22754	3.91948	2.01553e-09	9.0144e-09	4.79	14.73	15.8	0.31379	-3.18685
Unc119	1.22449	3.78292	2.81647e-09	1.24473e-08	5.25	15.3	18.16	0.313808	-3.18667
mKIAA1731|5830418K08Rik	1.26778	4.76834	4.94943e-17	4.08271e-16	2.06	6.91	6.21	0.314024	-3.18447
Casp2	1.29851	5.163	4.93223e-18	4.32937e-17	4.8	14.68	15.89	0.314033	-3.18438
Col6a3	1.2191	6.75441	1.00361e-16	8.10756e-16	7.42	21.26	25.96	0.314274	-3.18194
Cdr2l	1.22763	4.19842	1.62908e-09	7.3666e-09	2.2	6.69	7.31	0.314286	-3.18182
Phf13	1.22652	4.17773	1.75445e-09	7.90426e-09	2.59	8.25	8.21	0.314702	-3.17761
Zfp532|mKIAA1629	1.0701	5.73319	3.24479e-13	2.04007e-12	5.79	16.98	19.79	0.314931	-3.1753
Pag1	1.25286	3.77297	1.34357e-09	6.10384e-09	0.72	2.23	2.34	0.315098	-3.17361
B4galt2	1.22978	4.09666	1.68165e-09	7.58807e-09	2.22	6.98	7.11	0.315117	-3.17342
Fscn1	1.22534	6.96776	7.74045e-17	6.30528e-16	21.32	69.67	65.48	0.315501	-3.16956
A930013F10Rik	1.2142	1.09832	0.00037685	0.000880473	0.4	1.19	1.34	0.316206	-3.1625
Zfp873|BC062115	1.21409	2.73888	1.66402e-06	5.41501e-06	1.33	3.99	4.42	0.31629	-3.16165
BC053749	1.20565	2.74943	2.82956e-05	7.80684e-05	1.27	3.67	4.36	0.316314	-3.16142
Importin9|Ipo9	1.15099	6.57666	4.3954e-15	3.16724e-14	7.36	23.89	22.63	0.316423	-3.16033
Dot1l	1.18563	7.2339	5.74468e-16	4.40495e-15	11.37	36.22	35.63	0.316493	-3.15963
Slc24a2	1.24277	3.50438	2.44289e-09	1.08454e-08	0.47	1.46	1.51	0.316498	-3.15957
6430598A04Rik	1.17011	2.17637	6.58798e-05	0.000172313	0.57	1.69	1.91	0.316667	-3.15789
Bbs12	1.21145	2.02253	4.42367e-05	0.000118391	0.76	2.4	2.4	0.316667	-3.15789
Tspan6	1.21753	4.74872	6.47691e-16	4.93952e-15	7.19	22.7	22.7	0.31674	-3.15716
Gng8	1.22467	-0.677159	0.00335515	0.00665204	0.35	1.03	1.18	0.316742	-3.15714
Rgs12	1.29984	5.71504	2.40382e-18	2.16242e-17	4.55	12.94	15.79	0.316742	-3.15714
Prkg1|Prkg1b	1.21876	3.91794	2.62725e-09	1.16394e-08	1.72	5.4	5.46	0.316759	-3.15698
Ppic	1.21239	6.45228	1.78701e-16	1.41565e-15	33.58	103.01	108.96	0.316837	-3.15619
Fam33a|1110001A07Rik	1.18697	5.51764	1.32804e-15	9.93092e-15	7.65	24.84	23.43	0.316967	-3.1549
C2cd3	1.18938	5.01764	1.71921e-15	1.27432e-14	1.84	5.25	6.36	0.316968	-3.15489
Stard9	1.2177	-0.684414	0.00359472	0.00708093	0.42	1.38	1.27	0.316981	-3.15476
Rgag4	1.19373	2.64404	3.56651e-05	9.70077e-05	0.62	1.79	2.12	0.317136	-3.15323
Snai2	1.2191	3.20178	1.14715e-06	3.80732e-06	2.13	6.98	6.45	0.3172	-3.15258
Ezr	1.21458	7.10721	1.19763e-16	9.61364e-16	20.33	60.9	67.21	0.317383	-3.15076
Serf1	1.19322	3.69832	7.29036e-09	3.11234e-08	13.36	40.06	44.04	0.317717	-3.14746
AK041042|AK045290	1.15612	2.07871	8.47326e-05	0.000217759	0.78	2.75	2.16	0.317719	-3.14744
Hspa14	1.1935	2.13879	5.00284e-05	0.000133049	0.45	1.48	1.35	0.318021	-3.14444
Csrnp2	1.21661	3.50027	4.8105e-09	2.08884e-08	1.22	3.61	4.06	0.318123	-3.14344
Lca5l	1.24078	1.52748	4.39809e-05	0.000117756	0.42	1.21	1.43	0.318182	-3.14286
Pola2	1.21537	4.88652	6.31963e-16	4.82247e-15	5.61	18.52	16.69	0.318659	-3.13815
Etv1	1.22958	4.28918	1.47656e-09	6.69126e-09	2.14	6.62	6.8	0.318927	-3.13551
Zfp516	1.20866	5.11645	5.77016e-16	4.42182e-15	1.97	5.68	6.67	0.319028	-3.13452
Cdk5rap2	1.216	4.46404	2.01771e-09	9.02099e-09	1.75	5.65	5.31	0.319343	-3.13143
Sez4|Rev3l	1.19812	6.02317	4.90657e-16	3.78519e-15	2.69	8.36	8.48	0.319477	-3.13011
AK047175|Kit	1.26097	4.38703	5.98942e-10	2.82425e-09	1.81	6.15	5.18	0.319506	-3.12983
Fam111a	1.20687	4.85262	2.29426e-09	1.02034e-08	4.1	14.42	11.22	0.319813	-3.12683
Gata6	1.19962	7.22089	2.44493e-16	1.92242e-15	21.25	60.26	72.47	0.320199	-3.12306
Lama4	1.20625	8.21006	1.58086e-16	1.26021e-15	21.71	68.62	66.89	0.320419	-3.12091
Rfx2	1.20087	2.98796	1.77877e-06	5.77805e-06	1.09	3.28	3.52	0.320588	-3.11927
Maged1|mFLJ00163	1.1945	8.19022	2.71468e-16	2.12399e-15	49.57	144.72	164.25	0.320873	-3.1165
Etaa1	1.2029	3.54994	6.79491e-09	2.90768e-08	1.25	3.94	3.85	0.320924	-3.116
Wdr67	1.19676	3.98739	4.70618e-09	2.04634e-08	2.11	6.81	6.32	0.321401	-3.11137
Kcna4	1.18899	2.55698	4.09124e-05	0.000110052	0.54	1.73	1.63	0.321429	-3.11111
Emilin1	1.1975	6.62576	3.62429e-16	2.81137e-15	12.97	39.18	41.52	0.321437	-3.11103
Tox2	1.19741	1.27351	0.000395613	0.000920633	0.69	2.28	2.01	0.321678	-3.1087
Fbxl7	1.19216	3.65453	7.87233e-09	3.34951e-08	1.22	3.51	4.07	0.3219	-3.10656
Mnd1	1.18508	1.58611	9.12598e-05	0.000233586	1.84	5.73	5.7	0.32196	-3.10598
Fam109b	1.18501	1.6472	8.30906e-05	0.00021381	0.52	1.51	1.72	0.321981	-3.10577
Prdm11	0.961326	2.21927	0.000869261	0.00190786	1.06	3.2	3.38	0.322188	-3.10377
AK038843|AK036033	1.16844	4.3206	2.49651e-05	6.94083e-05	4.23	7.98	18.27	0.322286	-3.10284
Pck2	1.19125	4.7432	2.4686e-15	1.80551e-14	3.65	11.38	11.27	0.322296	-3.10274
Eno1|Gm5506	1.19114	7.72247	3.48578e-16	2.71223e-15	56.79	163.76	188.63	0.322313	-3.10257
2210009G21Rik	1.19263	1.96036	5.57268e-05	0.000147154	0.64	1.98	1.99	0.322418	-3.10156
Nup107	1.19341	4.78858	2.14804e-15	1.58109e-14	4.09	13.13	12.23	0.322555	-3.10024
AK036843	1.18499	2.31249	0.000229052	0.000553101	1.4	3.37	5.31	0.322581	-3.1
Pard6g	1.18256	3.10304	2.25773e-06	7.23374e-06	1.25	3.81	3.91	0.323834	-3.088
Tmem44	1.23314	4.73724	2.91972e-16	2.28019e-15	2.9	8.92	8.99	0.323841	-3.08793
Msh6	1.18677	5.02224	2.18074e-15	1.60423e-14	3.44	10.79	10.45	0.323917	-3.08721
Clip3	1.17917	3.59028	1.75968e-06	5.71748e-06	1.67	4.58	5.73	0.323957	-3.08683
Arhgef26	1.18254	2.91704	2.61877e-06	8.33366e-06	0.65	1.95	2.06	0.32419	-3.08462
Kdm6b	1.19322	6.27518	4.97683e-16	3.83706e-15	5.46	15.3	18.35	0.324517	-3.0815
Lca5	1.18213	2.88331	2.7231e-06	8.64829e-06	0.82	2.52	2.53	0.324752	-3.07927
B930041F14Rik	1.18483	1.59611	8.76468e-05	0.000224792	0.71	2.19	2.18	0.324943	-3.07746
Tipin	1.17922	4.22306	6.76829e-09	2.89727e-08	7.85	26.5	21.81	0.324984	-3.07707
Igf1r	1.2063	6.28913	2.75059e-16	2.15075e-15	2.97	9.04	9.23	0.325123	-3.07576
Sephs1	1.18253	5.65729	1.4359e-15	1.07185e-14	4.26	13.07	13.12	0.325315	-3.07394
Unc5b	1.18177	6.47022	9.48303e-16	7.15887e-15	6.8	21.54	20.22	0.32567	-3.07059
Fap	1.17187	3.16876	2.61601e-06	8.32696e-06	1.55	4.28	5.22	0.326316	-3.06452
S100pbp	1.15172	3.38326	3.32761e-06	1.0435e-05	3.41	9.59	11.28	0.326785	-3.06012
Pth1r	1.17073	4.23352	7.72742e-09	3.29338e-08	4.01	11.5	13.02	0.32708	-3.05736
Xylt1	1.1594	1.27083	0.000158329	0.000392111	0.36	1.12	1.08	0.327273	-3.05556
Inhba	1.16913	1.67999	0.000104184	0.000264954	1.01	3.34	2.83	0.327391	-3.05446
Mtl5	1.16108	1.82731	9.88843e-05	0.000252236	0.77	2.39	2.31	0.32766	-3.05195
Nr2c2|mKIAA4145	1.16035	5.42266	5.44582e-15	3.89536e-14	2.54	7.83	7.66	0.327954	-3.04921
Slc25a24	1.1661	4.31131	8.44315e-09	3.58156e-08	2.71	7.85	8.67	0.328087	-3.04797
Adamts3	1.16132	4.01895	1.08096e-08	4.54131e-08	0.96	2.46	3.39	0.328205	-3.04688
Mtap1a	1.18219	4.8367	4.8103e-09	2.08884e-08	1.1	3.96	2.74	0.328358	-3.04545
Fgd1	1.1698	4.65479	8.18213e-15	5.78408e-14	3.31	10.23	9.93	0.328373	-3.04532
mFLJ00150|Cep110	1.1874	5.27878	1.54791e-15	1.1514e-14	3.22	9.69	9.91	0.328571	-3.04348
Map2k6	1.2041	3.91935	3.79631e-09	1.66039e-08	3.54	10.03	11.51	0.328691	-3.04237
Ldb1	1.12396	6.37587	1.66801e-14	1.14715e-13	27.26	76.02	89.75	0.328889	-3.04054
Disc1	1.17676	1.10825	0.000566142	0.00128328	0.39	1.29	1.08	0.329114	-3.03846
Piga	1.07038	2.38483	0.000221939	0.000536847	0.79	2.55	2.25	0.329167	-3.03797
Itgb3	1.17703	3.38623	2.09703e-06	6.74273e-06	0.83	2.35	2.69	0.329365	-3.03614
Gm10341	1.1485	1.10282	0.000770742	0.00170789	0.84	2.19	2.91	0.329412	-3.03571
Stard4	1.16559	4.08665	1.03182e-08	4.35074e-08	2.69	8.4	7.93	0.329455	-3.03532
Cercam	1.16029	3.22791	3.10304e-06	9.77413e-06	1.62	4.67	5.16	0.329603	-3.03395
Tuba1a	1.1606	8.52797	1.77773e-15	1.31616e-14	114.74	366.77	329.46	0.329604	-3.03395
mKIAA0370|Xpo6	1.18059	6.60464	8.89364e-16	6.73801e-15	9.88	29.46	30.49	0.329608	-3.03391
Snord65|2410006H16Rik	1.15329	3.55854	2.96594e-06	9.36786e-06	17.25	46.95	57.66	0.329796	-3.03217
Zfp217	1.15675	4.89755	1.02164e-14	7.15829e-14	2.38	6.66	7.77	0.329868	-3.03151
Zfp36l1	1.15607	7.23874	2.35935e-15	1.7296e-14	23.71	64.57	79.13	0.329993	-3.03037
Cenpc1	1.18562	4.35251	5.16048e-09	2.23774e-08	3.01	9.76	8.48	0.330044	-3.0299
Glcci1	1.16199	4.35617	9.18316e-09	3.88766e-08	1.71	4.86	5.49	0.330435	-3.02632
Zfp414	1.12807	3.64936	4.35169e-08	1.70979e-07	5.92	17.49	18.32	0.330634	-3.02449
Prnd	1.20097	5.03549	1.13068e-15	8.48516e-15	5.6	18.39	15.47	0.330774	-3.02321
Bicc1	1.14966	4.90413	1.50274e-14	1.03687e-13	4.55	13.24	14.27	0.330789	-3.02308
Lrrc45	1.14958	3.94061	1.66134e-08	6.84573e-08	2.96	8.42	9.47	0.330911	-3.02196
E130308A19Rik	1.17802	3.19991	2.35748e-06	7.53241e-06	1.24	3.53	3.96	0.331108	-3.02016
mKIAA1441|Zfp687	1.15375	4.97794	1.13327e-14	7.90547e-14	3.15	9.22	9.8	0.33123	-3.01905
Ptgfrn	1.15363	7.78605	2.5198e-15	1.83872e-14	17.4	49.93	55.09	0.331365	-3.01782
Cul7|mKIAA0076	1.57505	6.52115	9.10873e-26	1.23744e-24	9.15	26.08	29.13	0.331462	-3.01694
Enkur	1.14229	1.06969	0.000805545	0.00177973	0.9	2.28	3.15	0.331492	-3.01667
Slitrk4	1.14541	2.99762	5.0052e-06	1.53573e-05	0.94	3.11	2.56	0.33157	-3.01596
Zfp408	1.15489	3.70876	1.99278e-08	8.13215e-08	1.61	4.7	5	0.331959	-3.01242
Rangap1|mKIAA1835	1.15281	6.46762	4.64016e-15	3.33602e-14	14.14	47.55	37.63	0.332003	-3.01202
Fubp3	1.16435	4.89268	7.47587e-15	5.29959e-14	4.11	12.09	12.66	0.332121	-3.01095
Scara3	1.1487	3.85552	1.7867e-08	7.32658e-08	1.98	5.49	6.43	0.332215	-3.0101
Ccdc14	1.15315	3.12719	3.90357e-06	1.21595e-05	0.99	3.08	2.88	0.332215	-3.0101
Glis2	1.15197	5.26026	9.23199e-15	6.50447e-14	4.93	14.44	15.23	0.332322	-3.00913
Creb3l2	1.13253	6.92793	9.06446e-15	6.39354e-14	15.66	44.53	49.68	0.332449	-3.00798
Abl1	1.1359	7.09689	7.45256e-15	5.28898e-14	10.26	29.81	31.82	0.332955	-3.00341
Ppm1d	1.14496	4.22645	1.5913e-08	6.56993e-08	3.05	8.84	9.46	0.333333	-3
2410017P07Rik|Cep57l1	1.14913	2.71761	5.68671e-06	1.72769e-05	1.47	4.26	4.56	0.333333	-3
Trim62	1.14256	1.77876	0.000122513	0.00030835	0.5	1.42	1.58	0.333333	-3
AK017924	1.11433	0.492686	0.00172113	0.00359159	0.44	1.36	1.28	0.333333	-3
Klhl3	1.14139	2.34163	8.45963e-05	0.000217452	1.14	3.26	3.57	0.333821	-2.99561
Glt8d2	1.13844	1.89261	0.000120081	0.000302649	0.83	2.38	2.59	0.334004	-2.99398
Evl	1.21322	5.99652	2.19877e-16	1.73533e-15	19.38	56.09	59.91	0.334138	-2.99278
Dock11	1.14179	4.19066	1.81803e-08	7.44542e-08	1.25	3.79	3.69	0.334225	-2.992
4732471D19Rik	1.13287	2.54301	8.74151e-05	0.000224289	0.56	1.63	1.72	0.334328	-2.99107
Trim28	1.13936	7.23363	6.10404e-15	4.36126e-14	21.87	64	66.71	0.334634	-2.98834
Rabl2a|Rabl2	1.14979	2.70289	6.42777e-05	0.0001684	1.98	5.66	6.17	0.334742	-2.98737
Nono	1.13396	7.77471	7.02967e-15	5.00287e-14	42.79	122.89	132.67	0.334872	-2.98621
Bcl11b	1.16565	2.52239	5.75644e-05	0.000151785	0.35	1.06	1.03	0.334928	-2.98571
Slc1a4	1.13408	3.09194	5.50122e-06	1.67736e-05	1.01	2.92	3.11	0.334992	-2.98515
Tnfrsf10b	1.13524	3.2521	4.82806e-06	1.48569e-05	1.42	3.99	4.48	0.335301	-2.98239
Cldn5	1.12922	6.07222	1.47457e-14	1.01854e-13	24.21	65.69	78.68	0.335388	-2.98162
Shroom2	1.25258	4.04161	9.25509e-10	4.2782e-09	1.04	3.14	3.06	0.335484	-2.98077
4933439C10Rik	1.12391	1.98226	0.000137397	0.000343154	1.03	2.86	3.28	0.335505	-2.98058
Erbb4	1.05183	3.30975	2.06714e-05	5.81728e-05	1.64	4.96	4.81	0.335722	-2.97866
Gm2897|ENSMUSG00000063277|Gm10408	1.26159	3.64705	3.40854e-07	1.2031e-06	3.25	7.81	11.55	0.335744	-2.97846
Klhl11	1.1337	3.31432	4.99156e-06	1.53228e-05	1.96	5.78	5.89	0.335904	-2.97704
Btg1	1.13514	6.0603	1.18805e-14	8.26486e-14	6.17	17.95	18.78	0.335965	-2.9765
Arid1a	1.14622	7.33164	4.16372e-15	3.00713e-14	9.56	27.73	29.18	0.335969	-2.97646
Fam18a	1.14567	1.49712	0.000583835	0.00132121	0.4	1.37	1.01	0.336134	-2.975
Zcchc11|mKIAA0191	1.13107	6.0727	1.3936e-14	9.64712e-14	5.23	14.7	16.41	0.336226	-2.97419
Cic|mKIAA0306	1.10154	6.90539	4.32448e-14	2.88336e-13	8.84	24.76	27.82	0.33625	-2.97398
Gnai1	1.13006	4.61322	5.73275e-14	3.78451e-13	3.62	10.55	10.96	0.336588	-2.97099
Cobl	1.17271	3.85154	9.58857e-09	4.05523e-08	2.09	5.87	6.54	0.336825	-2.9689
Dcaf15	1.13725	4.39184	5.67442e-14	3.74795e-13	4.59	13.4	13.85	0.336881	-2.96841
Unk	1.12984	4.68549	5.1994e-14	3.44678e-13	3.26	9.39	9.96	0.336951	-2.96779
Grik5	1.12795	4.04134	2.76948e-08	1.11333e-07	2.01	5.63	6.3	0.336966	-2.96766
Limd2	1.12707	4.32299	2.4274e-08	9.80788e-08	3.22	9.15	9.96	0.336996	-2.96739
Lamc1	1.13105	9.36809	7.23178e-15	5.13517e-14	39.81	118.65	117.44	0.337244	-2.96521
Rasd2	1.12102	2.46314	0.00123284	0.00264627	0.94	1.86	3.71	0.337522	-2.96277
Ppifos	1.12935	2.2644	0.000104472	0.000265634	1.34	4	3.94	0.337531	-2.96269
Tnrc18	1.06682	6.31944	2.82769e-13	1.78847e-12	6.12	16.75	19.5	0.337655	-2.9616
Dnmt3b	1.08822	2.18688	0.000192955	0.000471688	0.52	1.56	1.52	0.337662	-2.96154
Arhgap18	1.12662	6.32077	1.65089e-14	1.13599e-13	10.43	31.12	30.6	0.337978	-2.95877
Fnbp4	1.1236	5.44867	3.03645e-14	2.05155e-13	4.34	11.98	13.7	0.338006	-2.95853
Ksr1	1.11876	4.00973	3.65805e-08	1.45302e-07	1.87	5.36	5.7	0.338156	-2.95722
Cttn	1.13357	7.05812	8.48446e-15	5.99446e-14	21.27	60.82	64.97	0.338183	-2.95698
Asxl2	1.08945	5.83167	1.26015e-13	8.14502e-13	3.14	8.94	9.62	0.338362	-2.95541
Cnn3	1.1211	7.18493	1.58782e-14	1.09319e-13	35.79	105.16	106.2	0.338664	-2.95278
Ptbp1	1.12213	6.71665	1.77682e-14	1.21993e-13	17.43	52.25	50.64	0.338808	-2.95152
Agrn	1.19954	7.67452	2.29861e-16	1.81074e-15	21.48	60.2	66.56	0.338908	-2.95065
Smarcc1	1.17921	6.33787	1.07155e-15	8.05089e-15	7.67	21.89	23.37	0.338931	-2.95046
Bcorl1	1.12435	4.30132	2.64466e-08	1.06585e-07	1.49	4.22	4.57	0.339022	-2.94966
Rfc2	1.11751	5.21481	5.48092e-14	3.62393e-13	12.43	37.29	36.03	0.339062	-2.94932
Tcf12	0.96034	6.35926	3.865e-11	2.04717e-10	9.93	27.47	31.1	0.339081	-2.94914
Pak4	1.12127	4.39311	2.89514e-08	1.162e-07	3.47	10.8	9.65	0.339364	-2.94669
Plcd3	1.19324	5.605	8.14691e-16	6.17596e-15	7.92	22.12	24.54	0.339477	-2.94571
6820431F20Rik	1.02552	7.81702	1.48489e-12	8.88618e-12	33.15	95.81	99.43	0.339582	-2.9448
Dusp4	1.13336	1.18088	0.000843249	0.00185623	0.45	1.51	1.14	0.339623	-2.94444
Usp6nl	1.12121	4.33859	2.83967e-08	1.14046e-07	1.97	5.63	5.96	0.339948	-2.94162
Hn1	1.11456	7.61001	2.15899e-14	1.47521e-13	74.53	232.31	206.1	0.340001	-2.94116
Anpep	1.12471	4.82535	5.2095e-14	3.45167e-13	3.56	9.48	11.45	0.340182	-2.93961
Aoc3	1.11223	5.84587	4.16738e-14	2.78008e-13	6.17	17.6	18.67	0.340226	-2.93922
Hnrnpa0	1.1164	7.2828	2.02432e-14	1.38394e-13	28.1	84.44	80.72	0.340276	-2.93879
Slc7a5|4F2 lc	1.11759	4.07215	3.99937e-08	1.5787e-07	2.27	7.61	5.71	0.340841	-2.93392
Zscan2	1.10565	3.00931	9.39688e-06	2.76861e-05	1.81	4.76	5.86	0.340866	-2.9337
Kctd12	1.11248	6.35987	3.08535e-14	2.08236e-13	6.32	17.64	19.41	0.341161	-2.93117
Zbed6	1.11213	5.67074	4.87439e-14	3.23979e-13	4.77	14.04	13.89	0.341568	-2.92767
Pbx3|Pbx1	1.10165	4.33512	4.88302e-08	1.90849e-07	4.19	12.39	12.14	0.341623	-2.92721
9830001H06Rik	1.1128	6.69198	2.77706e-14	1.88231e-13	3.59	10.4	10.61	0.341742	-2.92618
AK192544	1.06265	0.914666	0.00202735	0.00417628	4.02	10.99	12.48	0.342565	-2.91915
Usp22	1.10476	6.22642	4.86421e-14	3.23473e-13	7.97	22.42	24.09	0.342722	-2.91782
Zdhhc20	1.11023	5.29821	6.92718e-14	4.55169e-13	3.61	10.28	10.78	0.34283	-2.9169
Serinc5	1.08363	5.84364	1.71445e-13	1.09806e-12	5.21	14.94	15.45	0.342876	-2.91651
Dchs1	1.1019	6.1588	6.08893e-14	4.01129e-13	3.11	9.16	8.95	0.343457	-2.91158
C230071H18Rik	1.09066	1.69269	0.000249628	0.000599703	0.67	1.77	2.13	0.34359	-2.91045
Scarf2|NSR1	1.11861	4.48786	1.15625e-13	7.48495e-13	3.4	9.53	10.26	0.343608	-2.91029
Snord22|Snhg1|AK036616	0.854542	3.95539	2.1244e-05	5.96517e-05	18.58	57.61	50.34	0.344233	-2.90501
Nkd2	1.10727	2.46358	0.000130074	0.000326149	0.84	2.55	2.33	0.344262	-2.90476
Ddx17	1.07771	8.7854	1.04459e-13	6.78633e-13	51.24	144.13	153.53	0.344285	-2.90457
Cmtm3	1.09436	5.34243	1.4357e-13	9.24668e-13	12.83	36.44	38.04	0.344522	-2.90257
Hmgcr	1.09488	4.43732	3.90582e-13	2.43994e-12	2.36	6.85	6.85	0.344526	-2.90254
Clic1	1.09259	7.03973	7.09294e-14	4.65578e-13	61.01	182.24	171.88	0.344572	-2.90215
Mtss1|mKIAA0429	1.14549	6.97492	4.56195e-15	3.28165e-14	12.26	33.18	37.98	0.344576	-2.90212
Sulf1	1.34667	6.11227	1.27042e-19	1.22826e-18	7.82	20.53	24.85	0.344645	-2.90153
Arsg	1.09358	2.02883	0.000196369	0.000479137	0.6	1.81	1.67	0.344828	-2.9
Usp43	1.01984	2.44579	0.000390781	0.000910339	0.6	1.72	1.76	0.344828	-2.9
Centb1|BC064116|mKIAA0050|Acap1	1.25389	0.784981	0.000369409	0.000864844	0.45	1.42	1.19	0.344828	-2.9
Phka2	1.0737	5.42724	3.81473e-13	2.38421e-12	4.69	14.12	13.08	0.344853	-2.89979
Ebf2	1.09346	3.54505	8.87464e-06	2.62205e-05	1.44	3.83	4.52	0.34491	-2.89931
Nkd1	1.09111	2.64345	0.000134474	0.00033645	0.69	1.64	2.36	0.345	-2.89855
Nup205|mKIAA0225	1.1407	5.78648	1.19783e-14	8.32832e-14	4.36	13.64	11.62	0.34521	-2.89679
Pcdhga10|Pcdhga11|Pcdhga12|Pcdhac2|Pcdhac1|Pcdha10|Pcdha11|Pcdha12|Pcdha2|Pcdha3|Pcdha1|Pcdha6|Pcdha7|Pcdha4|Pcdha5|Pcdha8|Pcdha9|Pcdhga8|Pcdhga9|Pcdhgc4|Pcdhgc5|Pcdhga2|Pcdhga3|Pcdhga1|Pcdhga6|Pcdhga7|Pcdhga4|Pcdhga5|mKIAA0327|Pcdhgc3|Pcdha4-g|Pcdhgb2|Pcdhgb1|Pcdhgb7|Pcdhgb6|Pcdhgb5|Pcdhgb4|Pcdhgb8	1.10614	7.97158	2.8237e-14	1.9129e-13	25.7	72.6	76.29	0.345221	-2.89669
Zfp821	1.08675	4.34249	7.01567e-08	2.68814e-07	5.2	14.61	15.5	0.3454	-2.89519
Setd1b	1.08887	3.30164	1.07851e-05	3.14113e-05	1.41	4.04	4.12	0.345588	-2.89362
Hs2st1|Hs2st	0.932555	4.92358	2.77708e-10	1.35853e-09	3.59	9.9	10.86	0.345857	-2.89136
Trpc2	1.15499	4.41888	2.35768e-14	1.60751e-13	3.53	10.21	10.2	0.345909	-2.89093
Ppargc1b	1.09187	4.99056	2.29842e-13	1.46321e-12	4.17	12.12	11.99	0.345915	-2.89089
Fbn1	1.10981	8.48178	2.24998e-14	1.53573e-13	17.12	49.13	49.84	0.345963	-2.89048
Atad2b	1.03945	5.43548	1.7193e-12	1.02407e-11	3.45	9.51	10.43	0.346038	-2.88986
Irs2	1.08999	3.4579	9.60964e-06	2.82604e-05	1.31	3.36	4.21	0.346103	-2.88931
Panx1	1.09947	2.62862	0.000130535	0.000327239	1.49	4.24	4.37	0.346109	-2.88926
Fnbp1l	1.09122	6.49012	8.31673e-14	5.43374e-13	8.26	22.67	25.06	0.346114	-2.88923
Numbl	1.0845	3.83842	9.58603e-08	3.6065e-07	2.51	6.58	7.92	0.346207	-2.88845
Sh3bp1	1.09757	3.245	9.81725e-06	2.88241e-05	2.16	6.3	6.17	0.346431	-2.88657
Rnaseh2b	1.08777	4.56913	4.7556e-13	2.95187e-12	8.46	25.62	23.2	0.346579	-2.88534
Fasn	1.08885	6.91028	8.02453e-14	5.25366e-13	5.65	15.33	17.27	0.346626	-2.88496
1110034A24Rik	1.08899	3.26206	1.14901e-05	3.33953e-05	1.78	5.34	4.93	0.346641	-2.88483
Ntrk3	1.12459	1.59776	0.000187069	0.00045836	0.39	1.05	1.2	0.346667	-2.88462
Zfp518b	1.09557	4.13567	6.21791e-08	2.39842e-07	1.21	3.38	3.6	0.346705	-2.8843
Impa2	1.0845	5.64709	1.89641e-13	1.21337e-12	18.96	55.18	54.16	0.346808	-2.88344
Tet3	1.08759	6.34091	1.04804e-13	6.80528e-13	3.47	9.42	10.56	0.347347	-2.87896
Ccdc102a	1.08712	4.01072	8.4877e-08	3.21908e-07	3.47	10.03	9.95	0.347347	-2.87896
Nr2f1	1.07747	2.28523	0.000202089	0.000492024	0.99	2.46	3.24	0.347368	-2.87879
AK020406	1.07999	0.186645	0.00328215	0.00651751	0.66	2.09	1.71	0.347368	-2.87879
Zfp579	1.22964	3.58119	6.5203e-07	2.23003e-06	3.5	8.53	11.62	0.347395	-2.87857
2810410L24Rik	1.07592	1.75936	0.000303473	0.000720728	1.01	2.69	3.12	0.347676	-2.87624
Col27a1|mKIAA1870	1.25298	3.84188	1.24728e-09	5.68886e-09	1.09	3	3.27	0.347687	-2.87615
2810055F11Rik	1.0783	3.60211	1.10581e-05	3.2184e-05	3.64	8.96	11.97	0.347826	-2.875
Tect1|Tctn1	1.07364	2.29307	0.000216905	0.000525773	1.2	3.16	3.74	0.347826	-2.875
Trib2	1.08002	6.92244	1.1386e-13	7.37443e-13	13.88	34.6	45.2	0.34787	-2.87464
Ptprs	1.10363	7.16937	3.48882e-14	2.34593e-13	11.01	28.74	34.53	0.348032	-2.8733
1190005I06Rik	1.06408	1.96416	0.000287647	0.000685452	3.2	8.11	10.27	0.348205	-2.87187
Fam40b|mKIAA1170	1.04066	8.12611	6.58749e-13	4.03754e-12	25.52	68.95	77.63	0.348206	-2.87187
Rgs7bp	1.08623	3.51885	1.46033e-07	5.40272e-07	0.93	2.77	2.57	0.348315	-2.87097
Atp6v1g2	1.07731	2.60677	0.000176538	0.000434173	2.12	5.69	6.48	0.348398	-2.87028
Morc4	1.1818	3.60357	1.09885e-08	4.61343e-08	1.54	4.14	4.7	0.348416	-2.87013
Cdan1|mKIAA0847	1.14592	5.07207	1.51284e-14	1.04327e-13	2.5	6.99	7.33	0.349162	-2.864
Pde4b	1.06829	6.47848	2.52359e-13	1.60253e-12	11.12	30.15	33.5	0.349411	-2.86196
AK049951	1.07988	1.59818	0.000322074	0.000761194	1.26	3.78	3.43	0.349515	-2.86111
Snx22	1.06667	1.01961	0.00172531	0.00359912	0.39	1.12	1.11	0.349776	-2.85897
Pgap3	1.07449	4.56194	8.28114e-13	5.03905e-12	4.84	13.6	14.06	0.349964	-2.85744
Srd5a1	1.15361	1.39825	0.000152807	0.000379472	0.49	1.39	1.41	0.35	-2.85714
Map3k12	1.07506	3.72321	1.52351e-07	5.62169e-07	1.15	3.02	3.55	0.350076	-2.85652
Adc	1.05446	1.2815	0.00167704	0.0035129	0.66	1.75	2.02	0.350133	-2.85606
AK085758	1.04982	-1.45001	0.0292196	0.0479972	0.38	1.07	1.1	0.35023	-2.85526
Iqce	1.08135	3.30476	1.22103e-05	3.53831e-05	1.1	3.04	3.24	0.350318	-2.85455
Orc6	1.07654	3.80998	1.34335e-07	4.98886e-07	4.41	14.05	11.1	0.350696	-2.85147
Pde5a	1.0482	4.21205	2.01717e-07	7.32598e-07	1.37	3.8	4.01	0.350832	-2.85036
Tcf3	1.0706	6.03455	2.83623e-13	1.79298e-12	9.68	26.86	28.31	0.350915	-2.84969
Arhgap39	1.06328	3.93049	1.5536e-07	5.71841e-07	1.62	4.2	5.03	0.351029	-2.84877
Id2	1.05975	4.09487	1.51943e-07	5.60825e-07	7.21	18.06	23	0.351193	-2.84743
Prrt2	1.08743	2.10131	0.000198941	0.000484826	0.75	2.09	2.18	0.351288	-2.84667
Rtn4rl1	1.06991	5.02887	6.04055e-13	3.71489e-12	4.82	13.45	13.99	0.351312	-2.84647
3010026O09Rik	1.06651	2.14277	0.000255733	0.00061344	2.11	6.36	5.65	0.351374	-2.84597
Dera	1.06421	3.74224	1.73963e-07	6.36725e-07	4.09	10.92	12.36	0.351375	-2.84597
Cbx6|Nptxr|Npcd	1.06025	7.13203	2.91715e-13	1.84138e-12	12.76	32.82	39.8	0.351418	-2.84561
Vrk1	1.07125	4.24483	1.14227e-07	4.26585e-07	2.49	7.34	6.83	0.351447	-2.84538
Tgfb1i1	1.09338	5.53711	1.32082e-13	8.51976e-13	12.97	36.91	36.83	0.351777	-2.84271
Ptms	1.06082	8.26421	2.57021e-13	1.62968e-12	145.69	407.25	421	0.351802	-2.84251
Col16a1	1.23701	5.51566	8.78789e-17	7.12645e-16	4.87	12.92	14.76	0.351879	-2.84189
BC058988	1.04794	1.07607	0.00195691	0.00404168	1.04	2.51	3.4	0.351946	-2.84135
Uchl1	1.08958	4.36247	7.25856e-08	2.77617e-07	10.34	34.75	23.95	0.3523	-2.83849
AK156477	1.05952	0.662665	0.00245847	0.00498977	0.82	2.32	2.33	0.352688	-2.83537
Aldh18a1	1.06157	4.92686	9.67291e-13	5.85502e-12	4.22	11.52	12.39	0.35299	-2.83294
Cnot3|AK031165	1.05358	5.41813	9.23953e-13	5.59537e-12	7.21	19.82	21.03	0.352999	-2.83287
Mov10	1.05995	4.20026	1.48999e-07	5.50602e-07	2.65	7.15	7.86	0.353098	-2.83208
1600002H07Rik	1.06377	2.51134	0.000227199	0.000548837	1.33	3.85	3.68	0.353254	-2.83083
Brd4	0.992306	6.30723	9.42554e-12	5.3003e-11	7.72	20.7	22.94	0.353804	-2.82642
Rad21	1.06165	7.88158	2.77102e-13	1.7535e-12	32.05	94.77	86.39	0.353831	-2.82621
Zbtb5	1.0772	4.30725	9.16646e-08	3.45906e-07	2.07	5.67	6.03	0.353846	-2.82609
AK088944|Nav2	1.02608	6.83273	1.72855e-12	1.02909e-11	5.23	14.37	15.19	0.353857	-2.826
C230052I12Rik	1.06025	2.16505	0.000275429	0.000657328	1.29	3.51	3.78	0.353909	-2.82558
Mmgt2	1.09891	3.568	9.5906e-08	3.60715e-07	3.78	10.19	11.17	0.353933	-2.8254
Gjc1	1.06357	5.85472	4.48971e-13	2.7923e-12	14.66	41.43	41.36	0.354149	-2.82367
Slc43a1	1.04131	1.70386	0.000460256	0.00105818	0.62	1.8	1.7	0.354286	-2.82258
Zfp688	1.06831	1.59047	0.000358477	0.000840336	1.6	4.27	4.75	0.354767	-2.81875
Sipa1l1	1.001	5.41661	1.02034e-11	5.71237e-11	3.08	8.54	8.82	0.354839	-2.81818
2700049A03Rik	1.05123	3.84429	2.30464e-07	8.31758e-07	1.23	3.4	3.53	0.354978	-2.81707
Aldh1a3	1.03276	1.52389	0.000596895	0.00134908	0.46	1.12	1.47	0.355212	-2.81522
BC115444|Kif26a	1.05206	5.74006	7.84545e-13	4.78773e-12	3.71	9.92	10.94	0.355705	-2.81132
Arid3b	1.01741	2.87811	4.49204e-05	0.000120119	1.11	2.84	3.4	0.355769	-2.81081
Tmem149	1.18078	1.93618	6.85769e-05	0.000178703	1.11	3.16	3.08	0.355769	-2.81081
Isyna1	1.04959	5.14297	1.26199e-12	7.57732e-12	9.88	24.45	31.04	0.3561	-2.8082
Pan2|Usp52	1.08142	5.32621	2.69248e-13	1.70551e-12	5.39	14.57	15.7	0.356128	-2.80798
BC026585	1.13299	4.02643	2.51636e-08	1.01576e-07	7.32	20.51	20.58	0.356291	-2.80669
9430008C03Rik	1.07818	2.44576	0.000187204	0.000458603	0.75	2.12	2.09	0.356295	-2.80667
Fzd5	1.0505	3.81165	2.39607e-07	8.6279e-07	0.98	2.7	2.8	0.356364	-2.80612
Fam178a	1.0483	6.35216	6.78238e-13	4.15498e-12	5.72	14.87	17.2	0.35672	-2.80332
Pogz	1.02848	5.63583	2.45046e-12	1.44598e-11	3.17	8.24	9.53	0.356781	-2.80284
Adamtsl3	1.04473	3.70625	2.97139e-07	1.05497e-06	0.86	2.38	2.44	0.356846	-2.80233
Rpa2	1.03056	4.92404	4.25733e-12	2.46011e-11	8.97	25.84	24.4	0.357086	-2.80045
Rem1|AK078772	1.01164	3.65986	7.43455e-07	2.52567e-06	3.69	10.27	10.39	0.357212	-2.79946
Stxbp2	1.04807	2.26614	0.000293715	0.000698993	0.89	2.33	2.65	0.35743	-2.79775
Lgals4	1.03499	3.98999	3.03697e-07	1.07674e-06	7	17.69	21.46	0.357599	-2.79643
Amt	1.03879	1.77127	0.000440868	0.00101775	1.39	3.61	4.16	0.357786	-2.79496
Alkbh2	1.00304	1.2018	0.00274831	0.00553373	1.45	4.41	3.69	0.358025	-2.7931
Gpx7	1.03407	4.3985	2.60095e-07	9.2891e-07	9.55	25.18	28.13	0.358282	-2.7911
Gse1	1.06005	5.71818	5.22542e-13	3.234e-12	4.06	10.33	12.33	0.358341	-2.79064
Slc36a4	1.04143	2.92908	3.04262e-05	8.35287e-05	2.03	5.91	5.42	0.358341	-2.79064
Rbp1	1.03808	4.90298	2.93409e-12	1.72334e-11	5.74	15.63	16.38	0.358638	-2.78833
Mdmx|Mdm4	1.03818	5.11171	2.42849e-12	1.43435e-11	5.07	13.9	14.35	0.358938	-2.786
LOC100503704	1.0267	0.288466	0.0046018	0.0088725	0.42	1.29	1.05	0.358974	-2.78571
Arid2	1.03787	6.27982	1.13689e-12	6.8554e-12	4.14	10.65	12.41	0.359063	-2.78502
Cotl1	1.036	4.77347	3.81108e-12	2.21179e-11	8.79	24.78	24.18	0.359069	-2.78498
Tmem35	1.03792	4.79981	3.54913e-12	2.06734e-11	7.52	22.11	19.75	0.359293	-2.78324
mKIAA4159|Bmp1	1.0488	6.73431	5.94229e-13	3.66157e-12	12.85	33.88	37.6	0.359541	-2.78132
Samd4b	1.05119	5.88944	7.73555e-13	4.72293e-12	6.66	18.17	18.87	0.359611	-2.78078
Apaf1	1.03953	4.75091	3.21926e-12	1.88559e-11	2	5.44	5.68	0.359712	-2.78
Ebf3	1.03765	4.62015	3.99549e-12	2.31563e-11	2.43	6.51	7	0.359734	-2.77984
Ctps2	1.03149	4.34342	2.8346e-07	1.00866e-06	1.8	4.7	5.3	0.36	-2.77778
mKIAA1026|9030409G11Rik	1.05829	3.63173	2.52461e-07	9.0445e-07	1.57	4.43	4.29	0.360092	-2.77707
Zfp334	1.03661	3.30615	2.6808e-05	7.41577e-05	0.96	2.58	2.75	0.360225	-2.77604
AK149307	1.03386	2.90986	3.4204e-05	9.32536e-05	1.16	3.01	3.43	0.360248	-2.77586
Lmnb2	1.03594	4.72404	4.30439e-12	2.48556e-11	3.9	11.7	9.95	0.360277	-2.77564
D3Ertd300e|Fam48a	0.955393	5.53011	6.88021e-11	3.56382e-10	9.12	22.94	27.68	0.360332	-2.77522
Hdac6	1.08826	5.35928	1.92985e-13	1.23415e-12	5.42	14.98	15.1	0.360372	-2.77491
Pi4k2b	1.03289	2.80276	3.71295e-05	0.000100624	1.11	3.12	3.04	0.36039	-2.77477
Usp37	0.926211	4.53641	5.20119e-10	2.4756e-09	1.79	4.88	5.05	0.360524	-2.77374
Rtn4	1.22233	8.18977	5.95917e-17	4.88567e-16	25.09	64.42	74.71	0.36067	-2.77262
Irf8	1.03028	3.57242	5.25024e-07	1.81574e-06	2.11	5.73	5.96	0.360992	-2.77014
Rab2b|Rab2B	1.02527	3.62651	2.75358e-05	7.60383e-05	2.56	6.03	8.14	0.361327	-2.76758
Usp49	1.02694	3.42284	3.02112e-05	8.29923e-05	1.01	2.89	2.7	0.36136	-2.76733
Per2	0.998196	3.6091	1.07005e-06	3.56167e-06	1.05	2.88	2.93	0.361446	-2.76667
C330019G07Rik	1.02577	4.90714	4.83061e-12	2.77678e-11	1.37	3.5	4.08	0.361478	-2.76642
mKIAA0753|4933427D14Rik|Kiaa0753	1.01548	3.25522	3.89959e-05	0.000105276	1.07	2.75	3.17	0.361486	-2.76636
Stbd1	1.05348	5.14663	0.0179911	0.0308911	9.41	42.3	9.76	0.361506	-2.76621
Gm347	1.03099	3.8598	3.71287e-07	1.30543e-06	1.3	3.43	3.76	0.361613	-2.76538
Cpsf6	0.883424	6.31372	1.10854e-09	5.08165e-09	8.58	23.8	23.64	0.36172	-2.76457
Cpt1c	1.12072	2.55999	0.000100223	0.000255394	1.01	2.44	3.14	0.362007	-2.76238
ChaK|AK164850|Trpm7	1.0283	7.03261	1.4628e-12	8.75814e-12	9.04	24.01	25.93	0.362034	-2.76217
Pnmal2	1.01834	2.95058	4.18901e-05	0.000112467	1.65	3.82	5.29	0.362239	-2.76061
AK185785|Ilf3	0.99298	6.32756	9.56659e-12	5.37247e-11	12.21	33.19	34.21	0.362315	-2.76003
Kirrel	1.02371	4.92024	5.56011e-12	3.17738e-11	2.02	5.5	5.65	0.362332	-2.7599
Zfp810	1.02524	3.84159	4.31488e-07	1.50457e-06	2.22	5.82	6.43	0.362449	-2.75901
Ccng2	1.01369	5.34089	2.91471e-07	1.036e-06	8.36	17.62	28.51	0.362454	-2.75897
Mef2a	0.982239	7.20078	1.17163e-11	6.52765e-11	26.6	69.86	76.86	0.362595	-2.75789
CKLF6|Cklf|AK042831	1.59185	2.31912	1.06447e-07	3.98588e-07	2.27	6.28	6.24	0.36262	-2.75771
Zfp282	1.01727	4.43098	3.91171e-07	1.37191e-06	2.04	5.33	5.92	0.362667	-2.75735
Sntb2	1.02369	4.44849	9.2697e-12	5.21746e-11	2.44	6.57	6.88	0.362825	-2.75615
Cdca4	1.03214	4.13485	3.29982e-07	1.1657e-06	4.44	13.07	11.4	0.362893	-2.75563
Pgbd1	1.03102	1.58763	0.00056616	0.00128328	0.47	1.31	1.28	0.362934	-2.75532
Pirt	1.0244	4.76682	6.59624e-12	3.75257e-11	4.55	12.99	12.08	0.362984	-2.75495
Zfp689	1.01858	2.14836	0.000479803	0.00110072	0.61	1.83	1.53	0.363095	-2.7541
Abca6	0.998327	3.68833	8.67066e-07	2.92133e-06	1.29	3.1	4	0.36338	-2.75194
Zfp580	1.01338	2.44071	0.000425305	0.000984971	2.78	7.63	7.67	0.363399	-2.7518
Traf5	1.03278	2.96309	3.38679e-05	9.24166e-05	1.91	5.27	5.24	0.363463	-2.75131
Degs2	1.05251	1.53741	0.00047976	0.00110072	0.46	1.31	1.22	0.363636	-2.75
AK040485	1.02094	3.16035	3.82004e-05	0.000103283	1.56	4.62	3.96	0.363636	-2.75
Mtf2|mPcl2	1.00262	4.7358	1.68921e-11	9.28477e-11	3.23	8.71	9.05	0.363739	-2.74923
Rbmx2	1.01948	2.94869	4.3316e-05	0.000116123	2.34	6.47	6.39	0.363919	-2.74786
Lzts1	1.01667	1.32811	0.00232332	0.00473214	0.73	2.2	1.81	0.36409	-2.74658
Spry2	1.01676	5.0004	7.2291e-12	4.10524e-11	7.97	22.13	21.64	0.364176	-2.74592
Trp53bp2	1.08259	4.99055	3.33059e-13	2.09194e-12	3.66	9.51	10.59	0.364179	-2.7459
Tcf7l1	1.01568	4.56818	1.08749e-11	6.07489e-11	4.38	11.15	12.89	0.364393	-2.74429
Plat	1.02231	5.55851	3.76454e-12	2.18778e-11	9.49	26.82	25.26	0.364439	-2.74394
Khsrp	1.0186	6.14804	3.40021e-12	1.98607e-11	8.85	25.84	22.69	0.364723	-2.74181
Atxn7l3b	1.0153	6.47845	3.17934e-12	1.86307e-11	12.44	33.17	35.04	0.364756	-2.74156
Stx1a	1.00532	2.16514	0.000525799	0.00119822	1.08	2.78	3.14	0.364865	-2.74074
Dtymk	1.00232	4.9636	1.46657e-11	8.10676e-11	22.7	65.5	58.92	0.364893	-2.74053
Senp1	1.0176	4.7028	9.416e-12	5.29728e-11	3.37	9.45	9.02	0.364916	-2.74036
mKIAA1784|Slx4|Btbd12	1.04009	4.15524	2.57548e-07	9.20238e-07	1.81	5.07	4.85	0.364919	-2.74033
Sesn3	1.00831	3.69334	6.98641e-07	2.38173e-06	3.11	7.78	9.26	0.365023	-2.73955
Fbxl19	1.04424	3.55055	3.79253e-07	1.3327e-06	1.86	4.89	5.3	0.365064	-2.73925
Papss1	1.00657	5.25894	9.17097e-12	5.16631e-11	7.5	20.59	20.47	0.365319	-2.73733
Hlf	0.937942	5.27177	1.63903e-10	8.21782e-10	3.94	9.81	11.76	0.365322	-2.73731
Bcar1	1.01833	5.95388	3.3206e-12	1.94225e-11	10.05	25.98	29.03	0.365388	-2.73682
Snord123|AK007719	1.18132	3.41871	1.92555e-06	6.22293e-06	3.2	8.11	9.4	0.365505	-2.73594
AK134636	1.01097	3.26495	4.17687e-05	0.000112189	1.68	4.58	4.61	0.365615	-2.73512
2310079F23Rik	1.00477	2.63112	0.000435173	0.00100599	0.83	2.13	2.41	0.365639	-2.73494
Snrnp70	0.978757	7.12775	1.39792e-11	7.74077e-11	38.14	99.07	109.54	0.365658	-2.73479
mKIAA1076	1.0165	3.7741	5.65582e-07	1.94909e-06	2.72	7.31	7.56	0.365837	-2.73346
Mesdc1	1.01385	5.60004	5.43037e-12	3.10605e-11	6.32	17.9	16.63	0.366058	-2.7318
Tdg	1.01781	5.61446	4.25835e-12	2.46011e-11	7.81	20.95	21.71	0.366151	-2.73111
Mcam	1.00879	7.58367	3.53594e-12	2.0606e-11	34.13	96.79	89.6	0.366221	-2.73059
Notch3	1.00984	6.83564	3.72203e-12	2.16407e-11	7.05	18.95	19.53	0.366424	-2.72908
Fbln5	0.907284	6.29524	3.76774e-10	1.81928e-09	7.33	18.25	21.75	0.3665	-2.72851
Armc9	0.994573	2.71902	0.000474704	0.00108982	1.06	2.51	3.27	0.366782	-2.72642
Tspan11	0.996496	2.04925	0.000626512	0.00141124	0.49	1.22	1.45	0.367041	-2.72449
Dcbld2	1.06384	6.12977	4.05407e-13	2.53005e-12	5.41	15.45	14.02	0.367153	-2.72366
Notch2	1.00437	5.88706	6.32912e-12	3.60547e-11	2.75	6.86	8.12	0.367156	-2.72364
Ccdc15	0.916847	1.46703	0.00227944	0.00464875	0.47	1.35	1.21	0.367187	-2.7234
Fam124b	1.00805	2.5312	0.000436524	0.00100893	1.03	2.72	2.89	0.367201	-2.7233
Ntn1	1.00513	7.32382	4.09961e-12	2.3738e-11	13.85	36.7	38.66	0.367569	-2.72058
Zfp820	0.998713	2.06886	0.000619611	0.00139644	0.57	1.61	1.49	0.367742	-2.7193
Eif2c2	1.00638	6.38917	5.1682e-12	2.96546e-11	5.13	14.17	13.72	0.367874	-2.71832
Foxp2	1.02199	2.84692	4.28451e-05	0.000114934	0.55	1.39	1.6	0.367893	-2.71818
Epor	1.04393	0.898467	0.00251192	0.00509091	0.55	1.5	1.49	0.367893	-2.71818
4930503L19Rik	1.03369	3.18273	3.13918e-05	8.59561e-05	2.14	6.49	5.14	0.368014	-2.71729
4930534B04Rik	1.19309	3.98156	5.03869e-09	2.18568e-08	3.72	9.31	10.87	0.368682	-2.71237
Ifnar1	0.961185	6.29684	3.90229e-11	2.06606e-10	9.06	24.12	25.02	0.368742	-2.71192
Haus7	1.13933	3.83129	2.4904e-08	1.0056e-07	6.36	17.96	16.5	0.369124	-2.70912
Ncapd3	1.12015	5.43959	4.14134e-14	2.76417e-13	4.9	14.07	12.47	0.369254	-2.70816
Dhx9	0.932271	7.46601	1.09347e-10	5.555e-10	21.72	59.23	58.39	0.369325	-2.70764
AK159017|Pdzd2	0.986173	7.58158	9.14602e-12	5.15455e-11	8.55	21.89	24.4	0.36941	-2.70702
Arhgef2|mKIAA0651	0.974529	6.68146	1.90045e-11	1.04098e-10	12.22	31.95	34.19	0.369519	-2.70622
AK087617	0.998095	3.5104	1.15407e-06	3.82727e-06	1.37	3.69	3.72	0.369771	-2.70438
mKIAA1549|D630045J12Rik	1.20921	2.86362	1.7338e-06	5.63484e-06	0.37	1	1	0.37	-2.7027
Maml3	1.24588	3.37125	5.80499e-07	1.99669e-06	0.84	2.09	2.45	0.370044	-2.70238
Zfp521	0.99199	5.2864	1.60413e-11	8.83245e-11	3.24	8.16	9.35	0.370074	-2.70216
Snn	0.992392	6.32469	9.6428e-12	5.41287e-11	14.2	37.55	39.14	0.370322	-2.70035
Klhl4	0.994056	4.51635	3.14877e-11	1.6897e-10	3.58	9.63	9.7	0.370409	-2.69972
Tmtc4	0.907203	4.29836	5.66433e-06	1.7213e-05	3.14	8.36	8.59	0.370501	-2.69904
Asb4	0.993337	4.05251	8.62346e-07	2.90698e-06	2.52	6.89	6.71	0.370588	-2.69841
AK045225|BC027359	0.983656	2.03976	0.000719683	0.00160007	1.06	2.5	3.22	0.370629	-2.69811
Hmg20a	0.970053	6.12982	2.77e-11	1.49467e-10	10.84	28.08	30.41	0.370662	-2.69788
Dpy19l3	1.00326	2.73924	6.30285e-05	0.000165367	0.43	1.09	1.23	0.37069	-2.69767
Zfp319	0.992491	4.65296	2.70335e-11	1.45995e-10	3.09	7.68	8.99	0.370726	-2.69741
Dpy19l1	0.820321	5.04263	2.27629e-08	9.23856e-08	4.93	13.23	13.36	0.370816	-2.69675
Myc	1.07221	3.09151	1.66845e-05	4.75333e-05	2.06	5.93	5.18	0.370837	-2.6966
Nanp	0.981714	2.27057	0.000682951	0.0015259	1.94	4.93	5.53	0.370937	-2.69588
Dtnb	0.970436	2.29968	0.000769037	0.00170441	1.03	2.78	2.77	0.371171	-2.69417
Mapk7	1.0005	4.41118	2.74742e-11	1.48312e-10	3.55	9.66	9.46	0.371339	-2.69296
Ift74	0.98723	3.16026	6.41623e-05	0.000168167	2.23	5.7	6.31	0.371357	-2.69283
Arhgap1	0.990016	6.11131	1.13365e-11	6.32159e-11	12.14	31.06	34.29	0.371538	-2.69152
Anks6	0.980781	2.50138	0.000596578	0.00134861	0.76	1.79	2.3	0.371638	-2.69079
Rnf145	0.991371	5.38631	1.57653e-11	8.69184e-11	5.94	15.28	16.66	0.371947	-2.68855
Ldlr	0.986268	4.80912	8.03176e-07	2.71836e-06	3.14	9.4	7.48	0.372038	-2.6879
N4bp3	0.985448	4.8173	3.33728e-11	1.78707e-10	5.7	15.24	15.38	0.372306	-2.68596
Gm7324|Rbmx	0.998753	5.97891	8.94177e-12	5.04392e-11	13.22	37.13	33.88	0.372342	-2.6857
Atp8b2	0.998566	6.07369	8.21242e-12	4.64284e-11	6.23	16.72	16.73	0.372496	-2.68459
Rcc1	0.982416	4.594	9.39366e-07	3.14653e-06	5.5	16.22	13.31	0.372503	-2.68455
2310004N24Rik	0.973641	4.11063	1.30106e-06	4.28224e-06	11.53	29.42	32.48	0.372536	-2.6843
Pold3	0.987378	4.54151	4.18106e-11	2.20353e-10	3.99	10.96	10.46	0.372549	-2.68421
Llgl1	0.977851	5.62531	2.44269e-11	1.32653e-10	5.67	14.29	16.1	0.373149	-2.67989
Prelid1	0.976405	6.28354	2.0842e-11	1.1372e-10	41.42	112.77	109.22	0.37317	-2.67974
Srrm2	0.967919	8.79392	1.89955e-11	1.04094e-10	27.09	70.74	74.43	0.373218	-2.6794
Doc2a	0.970109	1.03899	0.00397351	0.00776747	0.42	1.04	1.21	0.373333	-2.67857
Mtap9	0.963485	2.79906	0.000115198	0.00029127	0.56	1.47	1.53	0.373333	-2.67857
Ptx3	0.98896	1.45721	0.000971213	0.00211805	0.76	2.02	2.05	0.373464	-2.67763
Stk11ip	0.981003	4.51325	9.09852e-07	3.05493e-06	2.57	6.34	7.42	0.373547	-2.67704
Rnf144a	0.978155	5.7238	2.24129e-11	1.22029e-10	5.21	12.84	15.05	0.373611	-2.67658
Hvcn1	0.971047	2.47828	0.00069052	0.00154036	1.08	2.66	3.12	0.373702	-2.67593
Zfp653	0.98235	3.12821	7.11977e-05	0.000185114	2.16	5.55	6.01	0.373702	-2.67593
Pcsk5	0.967578	3.53125	7.43468e-05	0.000192748	1	2.41	2.94	0.373832	-2.675
Nfya	0.985307	5.58796	1.85633e-11	1.01833e-10	6.9	18.05	18.86	0.373882	-2.67464
Mamld1	0.915054	3.7871	5.77411e-06	1.75172e-05	2.26	5.52	6.56	0.374172	-2.67257
Jarid2	0.978249	5.99402	2.0347e-11	1.11163e-10	6.37	16.31	17.71	0.374486	-2.67033
Hmg1l1	0.966752	1.74499	0.00103776	0.00225387	1.47	3.92	3.93	0.374522	-2.67007
Zfp292	0.977301	5.99145	2.03588e-11	1.1118e-10	3.17	7.74	9.18	0.374704	-2.66877
Klhl13	0.974838	5.37719	3.38137e-11	1.80687e-10	6.65	17.49	18	0.374753	-2.66842
Rbmxrt	0.978295	5.3218	3.11836e-11	1.67409e-10	12.84	34.98	33.53	0.374836	-2.66783
Abi2	0.970326	5.13804	4.92731e-11	2.57753e-10	3.1	8.28	8.26	0.374849	-2.66774
4931428F04Rik	1.01762	3.27351	3.77775e-05	0.000102227	1.5	3.84	4.16	0.375	-2.66667
Ptma	0.969112	8.92609	1.81949e-11	9.9922e-11	233.83	618.4	628.44	0.375076	-2.66612
Rnf26	0.991532	4.13736	8.8188e-07	2.9673e-06	3.84	10.69	9.77	0.375367	-2.66406
Spata13	0.939737	5.49193	1.55061e-10	7.78684e-10	3.89	11.06	9.66	0.375483	-2.66324
Slc7a4	0.981627	1.55805	0.000991031	0.0021583	0.47	1.2	1.3	0.376	-2.65957
Nans	0.967737	4.97277	6.2242e-11	3.23459e-10	8.87	23.4	23.78	0.376007	-2.65953
Kdelr3	0.96575	4.43798	1.37598e-06	4.51945e-06	8.56	21.76	23.74	0.376264	-2.65771
Haghl	0.985708	3.59405	1.4555e-06	4.76582e-06	5.54	14.91	14.52	0.376487	-2.65614
Dlg4	0.967365	3.45302	7.86085e-05	0.000203008	1.7	4.28	4.75	0.376523	-2.65588
mKIAA1584|Zfp280c	0.952796	3.92372	2.42168e-06	7.73168e-06	1.99	5.45	5.12	0.376537	-2.65578
BC048080	0.967245	1.62667	0.0011097	0.00239779	0.55	1.51	1.41	0.376712	-2.65455
Agbl5	0.962202	3.93961	1.85539e-06	6.00845e-06	2.55	6.47	7.06	0.37694	-2.65294
Hps1|ep	0.943198	1.91706	0.00122741	0.00263684	0.95	2.24	2.8	0.376984	-2.65263
Pom121	0.968774	5.57399	3.92377e-11	2.0757e-10	4.32	11.32	11.59	0.377128	-2.65162
Ccdc77	0.96363	3.64951	2.15913e-06	6.93361e-06	2.96	7.9	7.79	0.37731	-2.65034
Patz1|mazr	0.98212	4.78329	3.74116e-11	1.98407e-10	5.33	13.06	15.19	0.377345	-2.65009
Tspyl5	0.967365	3.45259	7.98376e-05	0.000205888	1.4	3.61	3.81	0.377358	-2.65
Med18	0.968657	1.47091	0.00120606	0.00259319	0.9	2.33	2.44	0.377358	-2.65
Pdia5	0.963515	3.44183	8.54466e-05	0.000219505	3.26	8.51	8.76	0.377533	-2.64877
Cenpo	0.900457	2.70943	0.000308998	0.000732887	0.85	2.16	2.34	0.377778	-2.64706
Ucp2	0.964237	7.61892	2.4936e-11	1.35243e-10	24.42	62.27	66.99	0.377843	-2.6466
2810046L04Rik	0.923596	4.77997	4.60543e-10	2.20528e-09	3.36	8.68	9.09	0.378165	-2.64435
Magi1	0.795012	5.45648	4.86524e-08	1.90271e-07	3.27	8.78	8.51	0.378253	-2.64373
AK033147|AK003136	0.887967	3.18045	0.000287554	0.00068536	5.88	13.44	17.65	0.378257	-2.64371
Cirbp	0.955205	5.70591	6.41443e-11	3.33072e-10	23.75	60.01	65.49	0.378486	-2.64211
Zfp13	0.966436	2.68527	0.000704272	0.00156911	1.64	4.6	4.06	0.378753	-2.64024
Ddb2	0.992979	2.86612	6.80187e-05	0.000177358	1.89	4.51	5.47	0.378758	-2.64021
Lphn1	0.965193	6.17102	3.46231e-11	1.847e-10	5.1	13.25	13.68	0.37876	-2.6402
Col6a2	0.951579	8.39174	3.95423e-11	2.09094e-10	45.88	114.15	128.04	0.378876	-2.63939
Tns3	1.00874	6.1375	4.98105e-12	2.86066e-11	6.42	16.92	16.96	0.378985	-2.63863
Mad1l1|Mad1	0.96463	4.21949	1.56363e-06	5.10666e-06	3.72	9.67	9.96	0.379012	-2.63844
Nfrkb	0.958897	4.87874	9.16653e-11	4.68869e-10	2.93	7.11	8.35	0.379043	-2.63823
Cc2d2a	0.861567	5.02037	4.62813e-09	2.01309e-08	4.67	12.05	12.58	0.379212	-2.63704
Tuba1c	0.957815	6.87306	3.96842e-11	2.09757e-10	32.06	84.9	84.16	0.379274	-2.63662
Fat4	0.962962	5.56864	4.95405e-11	2.59046e-10	1.47	3.73	4.02	0.379355	-2.63605
Pogk	0.967555	5.72295	3.71063e-11	1.97097e-10	4.21	10.88	11.31	0.37945	-2.63539
Rdh11	0.953624	2.99994	0.000120912	0.000304623	2.81	7.77	7.03	0.37973	-2.63345
Nup62	0.957892	5.88301	5.81209e-11	3.02291e-10	12.88	36.08	31.7	0.380053	-2.63121
Pabpc1|Pabpc2	0.954096	8.07673	3.72106e-11	1.97506e-10	50.45	128.1	137.22	0.380295	-2.62953
Mthfd2	0.962027	3.23174	9.9303e-05	0.000253202	2.44	7.42	5.41	0.380359	-2.6291
Lta4h	0.947841	6.03305	6.99725e-11	3.61853e-10	17.12	39.02	50.95	0.380571	-2.62763
Zfp827	0.873765	5.69523	1.965e-09	8.79843e-09	4.04	10.17	11.06	0.380593	-2.62748
Zfat	0.952497	2.97114	0.000118275	0.000298514	0.91	2.12	2.66	0.380753	-2.62637
Nedd4l|mKIAA0439	0.700885	5.58834	1.26048e-06	4.15948e-06	4.33	10.79	11.95	0.380827	-2.62587
Emp1	0.953793	7.71773	4.14447e-11	2.18607e-10	40.89	109.42	105.32	0.380833	-2.62583
Gas1	0.952191	5.91091	6.70967e-11	3.48117e-10	10.06	25.56	27.27	0.380844	-2.62575
Zfp346	0.728385	4.97801	6.00406e-07	2.06293e-06	5.83	13.68	16.93	0.380921	-2.62521
Nos1ap	0.935509	2.18718	0.0012292	0.00264006	0.72	1.82	1.96	0.380952	-2.625
Drctnnb1a|Fam126a	0.954885	6.67106	4.44951e-11	2.34014e-10	9.27	22.79	25.86	0.381089	-2.62406
Csad	0.85098	4.19308	2.01125e-05	5.67385e-05	6.39	15.46	18.06	0.381265	-2.62285
1110012D08Rik	0.923272	4.07715	4.23005e-06	1.31122e-05	3.97	9.75	11.06	0.381547	-2.62091
Daam2	0.700262	4.9116	1.71993e-06	5.59263e-06	4	10.57	10.39	0.381679	-2.62
Topors	0.94717	4.99127	1.41781e-10	7.13973e-10	4.29	10.68	11.79	0.381842	-2.61888
Slc16a12	0.961697	2.9167	0.000714783	0.00159057	1.01	3.03	2.26	0.381853	-2.61881
Dstn	0.947741	8.89302	4.83537e-11	2.53153e-10	136.64	360.92	354.74	0.381857	-2.61878
AK164126	0.947904	2.84733	0.000139986	0.000349206	2.46	6.47	6.41	0.381988	-2.61789
Vash1	0.952718	6.83239	5.1518e-11	2.68942e-10	9.39	25.35	23.81	0.382018	-2.61768
Armcx3	0.948584	6.51771	6.38334e-11	3.31593e-10	14.15	36.27	37.81	0.382019	-2.61767
Lin54|mKIAA2037	1.00773	4.24501	5.75875e-07	1.98133e-06	2.27	6.41	5.47	0.382155	-2.61674
5930416I19Rik	0.95732	3.87619	2.27297e-06	7.27781e-06	5.14	14.32	12.58	0.382156	-2.61673
Ift80	0.948679	3.71383	2.88834e-06	9.14329e-06	1.66	4.24	4.44	0.382488	-2.61446
Pwwp2a	0.959553	4.757	1.02222e-10	5.20767e-10	4.09	10.13	11.25	0.382601	-2.61369
Prcp	0.939475	6.06031	1.05144e-10	5.34576e-10	11.91	28.75	33.5	0.382651	-2.61335
Zfp523	0.999717	4.72173	1.97469e-11	1.07978e-10	5.36	13.87	14.14	0.38272	-2.61287
Jub	1.08674	4.36962	7.20044e-08	2.7556e-07	3.56	9.67	8.92	0.383002	-2.61096
Itpripl2	0.946447	6.44657	7.30592e-11	3.77046e-10	6.48	16.91	16.9	0.383319	-2.6088
Zfp275	0.941783	4.62466	2.50281e-10	1.23101e-09	1.98	5.04	5.29	0.383349	-2.60859
Ptprk	0.985483	6.21147	1.35019e-11	7.48302e-11	6.49	16.41	17.43	0.38357	-2.60709
Zfp362	0.941712	5.09493	1.66606e-10	8.34346e-10	6.27	15.7	16.99	0.383604	-2.60686
BC037112|Fam193a	0.908378	5.50167	5.09804e-10	2.43106e-09	5.57	13.55	15.48	0.383741	-2.60592
Cmtm7	0.960912	4.35827	1.65756e-06	5.39538e-06	12.53	33.88	31.42	0.383767	-2.60575
Nedd4	0.94101	10.136	5.71074e-11	2.97264e-10	105.64	253.86	296.54	0.383866	-2.60507
Gmeb1	0.938554	4.64409	2.74077e-10	1.34232e-09	1.96	4.84	5.37	0.383937	-2.60459
C1qtnf2	0.934068	3.00277	0.000159863	0.000395755	3.84	9.5	10.5	0.384	-2.60417
Sfpq	0.940691	7.65294	7.09322e-11	3.66517e-10	30.26	76.2	81.39	0.384035	-2.60393
Rfx5	0.952358	3.7752	2.54872e-06	8.12502e-06	1.65	4.13	4.46	0.384168	-2.60303
Prdx4	0.932775	5.47949	2.00704e-10	9.9879e-10	27.72	73.45	70.83	0.384253	-2.60245
Pcbp3	0.949252	2.47365	0.000920019	0.00201195	1.35	3.59	3.43	0.384615	-2.6
BC024479	0.847959	3.22581	0.000531237	0.00120996	2.36	5.87	6.4	0.384678	-2.59958
Gm2897|ENSMUSG00000068790	0.974815	2.5824	0.000627344	0.00141236	2.42	4.39	8.18	0.385044	-2.59711
Nup93	0.942396	5.43725	1.37346e-10	6.9357e-10	8	21.28	20.27	0.385078	-2.59687
Zfp90	0.976226	3.56318	1.92085e-06	6.20934e-06	2.24	5.86	5.77	0.385211	-2.59598
Wdr76	1.10881	4.27559	4.18749e-08	1.64936e-07	2.73	7.18	6.99	0.385321	-2.59524
Plekhh2	1.07133	4.09585	1.19328e-07	4.44848e-07	1.37	3.51	3.6	0.385373	-2.59489
Taf1d	0.98306	4.18278	1.01044e-06	3.37212e-06	6.4	15.59	17.6	0.385658	-2.59297
Tnnt1	0.922769	4.53617	5.91817e-10	2.79481e-09	15.22	38.24	40.68	0.385707	-2.59264
Zfp760	0.923903	3.37534	0.000163537	0.000404217	1.3	3.26	3.48	0.385757	-2.59231
Leprel2	0.932645	5.04563	2.52303e-10	1.24047e-09	6.33	15.72	17.09	0.385858	-2.59163
Nab2	0.944863	4.31492	2.35664e-06	7.53163e-06	4.26	10.55	11.53	0.38587	-2.59155
Limk1	0.929149	3.81023	4.32535e-06	1.3388e-05	2.31	5.96	6.01	0.385965	-2.59091
Eya2	1.03159	1.11538	0.0021632	0.00443523	0.51	1.14	1.5	0.386364	-2.58824
Rnf4	0.913328	6.16204	3.37185e-10	1.63685e-09	13.36	34.92	34.22	0.386462	-2.58757
Wdr82	0.931774	6.93501	1.20859e-10	6.1202e-10	14.8	37.86	38.7	0.386625	-2.58649
mFKHLA|Foxp4	0.908351	4.6115	4.82224e-06	1.48426e-05	3.27	7.55	9.36	0.386753	-2.58563
Tcf9|AW146020	0.918105	2.35997	0.00138973	0.00295204	0.82	2.06	2.18	0.386792	-2.58537
Dek	0.921059	6.55594	2.24169e-10	1.1073e-09	19.52	53.24	47.68	0.386841	-2.58504
Lmln	0.926715	2.2208	0.00131515	0.00281152	0.59	1.46	1.59	0.386885	-2.58475
Gpr153	0.928148	5.54707	2.12063e-10	1.05119e-09	6.5	15.22	18.37	0.38702	-2.58385
2013-03-07	0.921085	5.60268	2.86633e-10	1.39895e-09	9.73	23.67	26.59	0.387187	-2.58273
Zfp608|AK155149|mKIAA1281|Znf608	0.953657	5.21649	8.58724e-11	4.40661e-10	4.06	9.21	11.76	0.38722	-2.58251
Frmd8	0.843786	4.60549	1.25595e-08	5.23828e-08	4.26	11.2	10.8	0.387273	-2.58216
Zfp111	0.929474	3.0881	0.000169516	0.000418018	0.61	1.62	1.53	0.387302	-2.58197
Arl10	0.922697	2.44758	0.00129846	0.00277912	3.12	8.29	7.82	0.387337	-2.58173
1700019G17Rik	0.964103	1.45757	0.00132541	0.00283108	0.49	1.25	1.28	0.387352	-2.58163
Wdr34	0.925919	3.7244	4.77771e-06	1.47127e-05	4.07	10.09	10.92	0.387435	-2.58108
Hif1a	0.944098	7.48518	6.21764e-11	3.23251e-10	20.11	49.93	53.87	0.387476	-2.58081
Rabep2	0.918355	3.80303	5.32237e-06	1.62557e-05	2.48	5.86	6.94	0.3875	-2.58065
Trim12a|Trim12|Trim5	0.850137	3.11521	0.000530449	0.00120838	2.68	6.35	7.48	0.387563	-2.58022
Vps37b	0.926178	5.73092	2.22929e-10	1.10204e-09	11.39	28.47	30.3	0.387613	-2.57989
Plxnb1	0.923856	6.65262	1.67048e-10	8.3623e-10	6	13.92	16.99	0.388224	-2.57583
Fancb	0.919401	1.88111	0.00177577	0.00369709	0.66	1.84	1.56	0.388235	-2.57576
Cdc42ep5	0.914597	2.54078	0.00132181	0.00282385	4.23	10.48	11.31	0.388251	-2.57565
Glb1l	0.923107	2.84004	0.000198615	0.000484123	1.27	2.89	3.65	0.388379	-2.5748
Cdyl	0.94153	4.19596	2.65993e-06	8.45825e-06	2.89	7.02	7.86	0.388441	-2.57439
Frem2	1.16482	6.18406	2.69673e-15	1.96669e-14	3.87	10.38	9.53	0.388749	-2.57235
Ammecr1	0.924906	5.59728	2.62773e-10	1.28995e-09	8.31	21.76	20.99	0.388772	-2.5722
S1pr2	0.922106	4.04193	4.53116e-06	1.39909e-05	3.13	7.95	8.15	0.38882	-2.57188
Zfp558	0.905621	1.84341	0.00197396	0.00407359	0.49	1.19	1.33	0.388889	-2.57143
Sirt6	0.919119	3.509	6.94956e-06	2.08734e-05	3.75	9.66	9.62	0.389004	-2.57067
Stxbp1	0.922125	5.35202	3.31635e-10	1.61115e-09	5.52	14.16	14.22	0.389006	-2.57065
Idi1	0.926985	4.7532	3.35279e-06	1.05112e-05	5.03	14.31	11.54	0.389168	-2.56958
Rybp	0.92087	5.43651	3.23757e-10	1.57347e-09	5.18	12.87	13.75	0.389181	-2.5695
ENSMUSG00000079376	0.926482	1.44798	0.00203821	0.00419786	0.8	1.88	2.23	0.389294	-2.56875
Ddx26b	0.929028	5.59599	2.10023e-10	1.04149e-09	6.66	16.48	17.73	0.38936	-2.56832
Ttc28	0.9198	5.88125	2.52575e-10	1.24133e-09	2.8	6.36	8.02	0.38943	-2.56786
Dlg5	1.14893	5.24866	1.06321e-14	7.43717e-14	2.84	6.98	7.6	0.389575	-2.5669
Trrap	0.913069	6.7193	2.80051e-10	1.36946e-09	4.35	10.9	11.43	0.38961	-2.56667
Irx2	0.92583	3.09914	0.000186304	0.000456575	1.88	5.43	4.22	0.389637	-2.56649
Arl6ip1	0.921462	5.99253	2.6729e-10	1.31111e-09	16.34	44.83	39.02	0.389744	-2.56579
Gm12657	0.906156	3.8762	6.75464e-06	2.03168e-05	9.2	21.63	25.56	0.389913	-2.56467
Cyp4f17	0.90995	1.99418	0.00441426	0.00854992	1.32	2.66	4.11	0.389956	-2.56439
Ankrd26	0.901747	3.24573	0.000243312	0.000585418	1.01	2.6	2.58	0.389961	-2.56436
Nrbp2	0.88051	6.00074	1.29116e-09	5.88475e-09	17.34	40.76	48.13	0.390145	-2.56315
Vasp	0.917645	6.37422	2.59667e-10	1.2752e-09	20.14	51.85	51.39	0.390159	-2.56306
Bclaf1|mKIAA0164	0.826961	6.81928	9.28189e-09	3.92814e-08	12.04	29.84	31.87	0.390212	-2.56271
Caprin2	0.936809	3.70651	3.79317e-06	1.18303e-05	2	4.99	5.26	0.390244	-2.5625
Gatad2b	0.914153	4.14005	5.12909e-06	1.5707e-05	5.13	12.56	13.73	0.390262	-2.56238
Lrrn2	0.910649	3.44599	0.000187927	0.000460197	1.73	3.85	5.01	0.390519	-2.56069
mKIAA0369|Dclk1	0.911787	3.58576	7.50524e-06	2.24361e-05	0.99	2.35	2.72	0.390533	-2.56061
Dsel	0.915581	4.13079	4.96739e-06	1.52524e-05	1.58	3.84	4.25	0.390606	-2.56013
Slbp	0.913071	4.82154	7.31719e-10	3.42108e-09	9.8	26.4	23.76	0.39075	-2.55918
Bat1a	0.905564	7.44175	3.49288e-10	1.69043e-09	55.72	144.97	140.17	0.390826	-2.55869
Afap1	0.915586	5.5737	3.75403e-10	1.81474e-09	3.73	9.22	9.86	0.390985	-2.55764
Obph1|Osbpl5	0.844664	5.21332	7.776e-09	3.31074e-08	5.37	12.88	14.58	0.391114	-2.5568
Nlgn2	0.921483	4.59789	5.82863e-10	2.75356e-09	2.42	5.94	6.43	0.391269	-2.55579
Rcor1	0.914864	4.86772	6.30691e-10	2.96844e-09	5.78	14.9	14.64	0.391334	-2.55536
Igf1	0.933215	5.9272	1.51792e-10	7.62572e-10	4.61	11.41	12.15	0.391341	-2.55531
Tusc3	0.908988	5.44663	5.60589e-10	2.65426e-09	16.53	43.61	40.85	0.391428	-2.55475
Casp6	0.907291	4.3217	5.48619e-06	1.67399e-05	7.89	18.45	21.86	0.391466	-2.5545
Mphosph9	0.917511	4.22748	4.71538e-06	1.45349e-05	1.41	3.62	3.58	0.391667	-2.55319
Setd5|mKIAA1757	0.908344	6.83304	3.44701e-10	1.67202e-09	10.38	27.02	25.97	0.391772	-2.5525
Ttc23	0.911202	4.16758	5.38435e-06	1.6437e-05	4.54	10.89	12.28	0.391886	-2.55176
Polm|Pol mu	0.888074	2.64585	0.00178164	0.0037087	1.16	2.79	3.13	0.391892	-2.55172
Miip|D4Wsu114e	0.894872	3.42557	0.000245176	0.000589678	3.3	7.59	9.24	0.392157	-2.55
Fam76b	0.839616	4.80709	1.25588e-08	5.23828e-08	4.61	11.46	12.03	0.392507	-2.54772
Rufy2	0.726377	4.30444	0.000246438	0.000592602	1.59	3.9	4.2	0.392593	-2.54717
Rundc2a|Snx29	0.82209	2.63975	0.00359709	0.00708297	2.34	5.36	6.56	0.392617	-2.54701
Sfxn2	0.888559	1.93512	0.00225696	0.00461105	0.65	1.62	1.69	0.392749	-2.54615
AK019262	0.869516	1.88498	0.00298163	0.00596939	9.3	24.21	23.14	0.392819	-2.5457
2810030E01Rik	0.913756	3.18731	0.000204811	0.000498269	1.1	2.81	2.79	0.392857	-2.54545
Casp8ap2	0.913783	4.51229	9.02486e-10	4.18245e-09	1.8	4.64	4.52	0.393013	-2.54444
Fam117a	0.904008	3.12242	0.000234962	0.00056651	2.06	4.66	5.82	0.39313	-2.54369
Ncald	0.915835	4.13092	4.94849e-06	1.52054e-05	2.75	6.66	7.33	0.393138	-2.54364
Msc	0.897921	2.46272	0.00165811	0.00347728	1.81	4.41	4.79	0.393478	-2.54144
Hnrnpa1	0.900625	8.32812	3.8353e-10	1.8512e-09	97.08	243.13	250.24	0.393538	-2.54105
Ralgps1|mKIAA0351	0.884968	2.36958	0.00197202	0.00407023	1.1	2.67	2.92	0.39356	-2.54091
Zfpm2	0.905916	5.5646	5.4162e-10	2.56925e-09	5.03	11.78	13.78	0.393584	-2.54076
Acvr1	0.903355	5.01439	8.616e-10	4.00028e-09	6.07	14.72	16.11	0.393772	-2.53954
Cep170|mKIAA0470	0.977911	5.57079	2.57423e-11	1.39259e-10	4.07	10.03	10.64	0.393807	-2.53931
Pvrl3	0.897015	4.18999	7.59085e-06	2.26706e-05	4.84	12.37	12.2	0.393976	-2.53822
Ppp2r1b	0.905216	4.52135	1.20271e-09	5.49742e-09	3.38	8.2	8.95	0.394169	-2.53698
Prps2	0.899086	5.39412	7.61148e-10	3.55604e-09	6.17	13.88	17.42	0.394249	-2.53647
Ing2	0.904475	3.24275	0.000229303	0.000553603	1.82	4.49	4.74	0.394366	-2.53571
Hinfp	0.90714	2.75456	0.000264832	0.000633588	1.73	4.27	4.5	0.394527	-2.53468
Gtf3c1|AK134249	0.956405	7.38871	3.7118e-11	1.97097e-10	13.12	32.54	33.97	0.394527	-2.53468
Ncs1	0.901703	4.94123	9.88618e-10	4.54506e-09	4.04	9.98	10.5	0.394531	-2.53465
Fndc4	0.811001	3.08025	0.000968555	0.00211262	2.62	6.75	6.53	0.394578	-2.53435
Purg	0.891008	2.50399	0.00179974	0.00374207	2.09	4.98	5.61	0.394712	-2.53349
Ccdc125	0.897491	1.2026	0.00318669	0.00633874	0.46	1.17	1.16	0.39485	-2.53261
Brwd3	0.905518	3.53342	8.87205e-06	2.6219e-05	0.94	2.27	2.49	0.394958	-2.53191
Nr2c2ap	0.85276	3.68693	0.000393325	0.00091576	7.95	14.79	25.46	0.395031	-2.53145
Spin1	0.899393	6.45461	5.24458e-10	2.49437e-09	10.53	25.47	27.84	0.395048	-2.53134
Acvr2b	0.90912	1.21231	0.0027513	0.00553887	0.8	1.98	2.07	0.395062	-2.53125
4931406C07Rik	0.895494	4.11983	7.74581e-06	2.31062e-05	3.57	8.35	9.72	0.39513	-2.53081
H3f3b	0.8972	7.83409	4.58051e-10	2.19418e-09	63.95	157.81	165.83	0.395192	-2.53041
Eml2	0.89763	6.01045	6.5296e-10	3.06756e-09	15.78	38.31	41.54	0.395241	-2.5301
Csrp2	0.889356	6.29331	8.62251e-10	4.00184e-09	55.93	140.1	142.91	0.395251	-2.53004
Hexdc	0.800112	3.94959	6.42927e-05	0.000168405	4.46	11.78	10.78	0.39539	-2.52915
Dnmt3a	0.910345	7.30777	2.77161e-10	1.3569e-09	8.67	21.06	22.79	0.395439	-2.52884
Pdgfa	0.889533	4.48283	2.41288e-09	1.07159e-08	13.51	34.17	34.14	0.39555	-2.52813
Fmod	0.898818	4.82491	1.24971e-09	5.69787e-09	5.37	13.69	13.46	0.39558	-2.52793
Net1	0.902008	5.16198	9.24587e-10	4.2755e-09	5.85	15.95	13.61	0.395805	-2.5265
Zfp551|Znf551	0.890849	1.24205	0.00349692	0.00690828	0.57	1.45	1.43	0.395833	-2.52632
Sncaip	0.880157	4.38782	9.99384e-06	2.93154e-05	3.2	7.6	8.55	0.396285	-2.52344
Cpsf7	0.889068	6.04546	9.29065e-10	4.29257e-09	9.96	24.44	25.8	0.396497	-2.52209
Sez6l2	0.910286	3.94444	6.22948e-06	1.88356e-05	2.56	6.48	6.43	0.396592	-2.52148
Cbx4	0.899364	4.5639	1.5488e-09	7.01109e-09	2.4	6.2	5.9	0.396694	-2.52083
Fat1|mfat1	1.27043	7.04276	6.26684e-18	5.47808e-17	8	20.11	20.22	0.396727	-2.52062
Angptl2	0.89503	7.56388	5.02846e-10	2.39969e-09	29.65	70.45	79.01	0.396762	-2.5204
Tmem138	0.882698	1.93048	0.00240111	0.00487881	2.68	6.63	6.87	0.397037	-2.51866
BC048731	0.886862	1.73818	0.00259774	0.00524639	1.67	3.9	4.51	0.397146	-2.51796
Syde2	0.887144	5.90863	9.42782e-10	4.3517e-09	5.78	12.28	16.81	0.397387	-2.51644
Plekhg2|Clg	0.950233	5.72593	8.15087e-11	4.18438e-10	6.81	17.04	17.21	0.397664	-2.51468
Lrrc40	0.888896	4.4631	8.41477e-06	2.49783e-05	2.88	7.51	6.97	0.39779	-2.51389
Cbx5	0.890245	7.7093	6.53658e-10	3.0697e-09	12.39	31.98	30.3	0.397881	-2.51332
Kiaa0146|2310008H04Rik	0.903069	2.93037	0.000266041	0.000636034	1.22	3.01	3.12	0.398042	-2.5123
T2	0.859418	0.178393	0.0172695	0.0297689	0.46	1.26	1.05	0.398268	-2.51087
Wtip	0.885348	4.45274	2.89151e-09	1.27745e-08	6.28	15.56	15.97	0.398351	-2.51035
2410089E03Rik	0.883639	4.53392	2.76182e-09	1.22143e-08	1.15	2.72	3.05	0.398614	-2.5087
Hnrnpa3	0.835788	8.97564	5.43361e-09	2.35135e-08	65.81	163.46	166.72	0.398631	-2.50859
Plagl2	0.887507	4.28616	9.02202e-06	2.66188e-05	1.91	4.78	4.8	0.398747	-2.50785
Cbx3	0.884352	6.97018	9.07266e-10	4.20307e-09	39.5	98.64	99.48	0.398748	-2.50785
Sfrs16|ClaspL|Clasrp	0.810292	4.75183	3.80269e-08	1.50528e-07	5.75	13.45	15.39	0.398752	-2.50783
53BP1|Trp53bp1	0.79446	6.12048	3.77066e-08	1.49353e-07	5.24	12.32	13.96	0.398782	-2.50763
Aqp4	0.894313	4.99183	1.31283e-09	5.97275e-09	3.31	8.28	8.32	0.398795	-2.50755
Prox1	0.866594	6.0058	2.3783e-09	1.05698e-08	8.64	21.17	22.16	0.3988	-2.50752
Usp1	0.891523	5.49132	1.15566e-09	5.28618e-09	6.77	18.07	15.88	0.398822	-2.50739
Mum1l1	0.889582	4.13291	9.21768e-06	2.71707e-05	2.18	5.57	5.36	0.398902	-2.50688
CYL2|Ccnd2	0.883959	7.904	8.00702e-10	3.73258e-09	22.24	54.91	56.59	0.398924	-2.50674
Rbm15b	0.88536	4.51463	2.67485e-09	1.18462e-08	4.12	9.95	10.69	0.399225	-2.50485
Bahcc1|KIAA1447	1.09344	5.29368	1.54425e-13	9.93069e-13	2.65	6.39	6.88	0.399397	-2.50377
Maz	0.880861	7.0821	1.01827e-09	4.67293e-09	31.97	78.9	81.18	0.399425	-2.5036
Gatm	0.887312	2.71598	0.00178874	0.00372042	1.54	4.17	3.54	0.399481	-2.50325
Ctnnd1	0.891968	7.97649	5.59715e-10	2.65211e-09	25.42	61.63	65.63	0.399497	-2.50315
E130203B14Rik	0.882114	4.94854	2.07609e-09	9.27218e-09	6.17	14.33	16.55	0.399611	-2.50243
Col6a1	0.880826	8.15875	8.43187e-10	3.92198e-09	38.69	89.27	104.2	0.399959	-2.50026
BC052040	0.887028	2.84637	0.000357325	0.00083779	1.43	3.68	3.47	0.4	-2.5
Mcm8	0.892733	2.72275	0.000349154	0.000819847	1.09	2.77	2.68	0.4	-2.5
Id4	0.884396	1.14551	0.003949	0.0077255	0.76	1.98	1.82	0.4	-2.5
Fbxo21	0.878816	6.2019	1.3831e-09	6.28117e-09	10.22	25.56	25.43	0.400863	-2.49462
Baz2b	0.789921	5.962	4.55227e-08	1.78417e-07	4.79	11.11	12.78	0.401005	-2.49374
Cep250	1.00635	5.01299	1.07151e-11	5.99089e-11	2.34	5.51	6.16	0.401028	-2.49359
Ap4m1	0.87448	3.54174	0.000319906	0.000756493	3.89	8.83	10.57	0.401031	-2.49357
Adam19	0.880827	7.33372	1.01426e-09	4.6579e-09	13.38	34.13	32.57	0.401199	-2.49253
Brd8	0.851395	5.83595	4.76837e-09	2.07196e-08	7.04	17.65	17.41	0.401597	-2.49006
mFLJ00128|Arhgef40	0.836757	6.16534	7.07469e-09	3.02434e-08	7.35	17.1	19.5	0.401639	-2.4898
Smek1	0.875696	5.93149	1.65573e-09	7.47909e-09	7.18	17.12	18.62	0.401791	-2.48886
Rnf157	0.781516	3.18147	0.00138712	0.00294798	1.2	2.99	2.98	0.40201	-2.4875
Fabp5	0.868653	7.12581	1.80406e-09	8.12306e-09	95.19	252.83	220.68	0.402061	-2.48718
Igfbp5	0.933035	8.03988	9.12365e-11	4.67241e-10	24.45	55.81	65.8	0.402105	-2.48691
Prr3	0.862988	2.8638	0.000490116	0.00112195	2.19	5.39	5.5	0.402204	-2.4863
Athl1	0.871318	3.7215	1.56128e-05	4.46608e-05	2.45	5.59	6.58	0.402629	-2.48367
Cenp-a|Cenpa	0.871573	5.6816	1.0204e-05	2.98905e-05	20.92	60.22	43.67	0.402734	-2.48303
Khdrbs1	0.833713	6.92534	7.14198e-09	3.05105e-08	25.82	63.57	64.6	0.402902	-2.48199
Fzd8	0.873829	3.49999	0.000348508	0.000818632	1.84	4.98	4.15	0.403067	-2.48098
AK157795	0.862803	1.05561	0.0101582	0.0183202	0.52	1.21	1.37	0.403101	-2.48077
Ctbp2	0.873361	5.58449	2.1273e-09	9.4942e-09	8.74	21.1	22.26	0.403137	-2.48055
Gm10406	0.858909	1.75493	0.0034492	0.0068225	0.98	2.2	2.66	0.403292	-2.47959
Kdm1a|mKIAA0601	0.754277	6.19914	1.65657e-07	6.08224e-07	20.06	48.32	51.14	0.403378	-2.47906
Wbscr17	0.867351	3.45564	0.000377036	0.000880747	1.41	3.33	3.66	0.403433	-2.47872
Tomt	0.860155	0.110852	0.0177815	0.030585	0.47	1.04	1.29	0.403433	-2.47872
Dact3	0.869457	5.44688	2.74015e-09	1.21227e-08	8.5	21.21	20.92	0.403513	-2.47824
Plekhn1	0.831301	1.97544	0.0042187	0.00821004	0.89	2.13	2.28	0.403628	-2.47753
ZIPO-III|3300002I08Rik	0.852323	1.34803	0.00453412	0.00875666	0.86	2.23	2.03	0.403756	-2.47674
Carhsp1	0.868834	6.42697	1.96117e-09	8.78678e-09	16.66	41.57	40.95	0.403781	-2.47659
Spint2|Hai2	0.853549	5.1749	5.67248e-09	2.4472e-08	16.79	39.59	43.56	0.403848	-2.47618
Zfp609	0.850657	6.305	4.10234e-09	1.78992e-08	4.93	11.78	12.63	0.403933	-2.47566
Shkbp1	0.86663	3.73479	1.74001e-05	4.94056e-05	3.15	7.41	8.18	0.404105	-2.4746
Epb4.1l1	0.837408	5.04901	1.19261e-08	4.9889e-08	2.88	7.18	7.07	0.404211	-2.47396
Lrrc4b	0.866703	5.35128	3.15141e-09	1.38791e-08	8.31	20.25	20.86	0.404281	-2.47353
Rpa1	0.868786	6.53902	1.96516e-09	8.79843e-09	16.8	43.18	39.92	0.404332	-2.47321
Chst1	0.861195	3.14892	0.0004497	0.0010356	1.83	4.48	4.57	0.40442	-2.47268
Rara	0.897058	4.79285	1.30347e-09	5.93232e-09	4.74	11.03	12.4	0.404609	-2.47152
Tnks	0.900406	7.14407	4.40635e-10	2.11475e-09	16.4	39.48	41.55	0.404788	-2.47043
Add3	0.865782	7.04891	1.88495e-09	8.46924e-09	16.07	38.6	40.79	0.404837	-2.47013
Zmym3	0.869417	5.50083	2.57531e-09	1.14173e-08	5.3	12.73	13.45	0.404889	-2.46981
Toe1	0.862094	4.04224	1.70107e-05	4.8354e-05	4.66	11.19	11.82	0.405041	-2.46888
Hnrnpd	0.86522	6.58777	2.25036e-09	1.00187e-08	7.6	19.52	17.98	0.405333	-2.46711
Srebf2	1.04523	6.27391	8.86911e-13	5.37875e-12	11.1	27.99	26.77	0.405405	-2.46667
Bcl9	0.864202	5.45079	3.11233e-09	1.37118e-08	4.75	10.7	12.73	0.405463	-2.46632
A730011L01Rik	0.866371	4.17082	1.47367e-05	4.22595e-05	1.89	4.5	4.82	0.405579	-2.46561
Matn2	0.839588	5.73567	7.31013e-09	3.11973e-08	8.73	19.83	23.21	0.405669	-2.46506
Nktr	0.753606	6.62437	1.54581e-07	5.69557e-07	9.09	21.73	23.08	0.405713	-2.4648
Ankrd24	0.890945	4.07714	8.98118e-06	2.65106e-05	2.32	5.63	5.8	0.405949	-2.46336
Bcl7a	0.867587	5.07864	3.50929e-09	1.54124e-08	4.74	11.29	12.06	0.405996	-2.46308
Ripk3	0.861792	2.48415	0.00252271	0.0051087	1.69	4.31	4.01	0.40625	-2.46154
1700029F09Rik	0.900794	3.1644	0.000260113	0.000623356	4.28	11.25	9.82	0.406265	-2.46145
Stk39	0.859978	7.55603	2.24389e-09	9.99344e-09	31.97	77.43	79.95	0.406278	-2.46137
Ift46	0.859696	4.55858	7.05257e-09	3.0159e-08	3.87	9.33	9.72	0.406299	-2.46124
Sfrs18	0.845659	6.42702	4.7422e-09	2.0613e-08	11.3	26.56	29.05	0.406402	-2.46062
Ccdc111	0.857061	2.92497	0.000520534	0.0011875	1.09	2.57	2.79	0.406716	-2.45872
Slc39a10	0.856941	5.46084	4.38767e-09	1.90981e-08	4.8	11.59	12	0.406952	-2.45729
Aplp1	0.851719	2.14999	0.00307109	0.00612526	1.05	2.47	2.69	0.406977	-2.45714
Dynll1	0.856577	6.57495	3.18619e-09	1.40274e-08	26.91	68.41	63.78	0.407141	-2.45615
Stam2	0.775519	5.35298	9.92294e-08	3.72772e-07	5.84	13.66	15.02	0.407252	-2.45548
Fam189b|1110013L07Rik	0.852745	3.20245	0.000501624	0.00114725	1.66	3.84	4.31	0.407362	-2.45482
1700020L24Rik	0.836073	0.808858	0.0140749	0.0247221	1.2	2.49	3.4	0.40747	-2.45417
Polr2a	0.85659	6.8472	2.81636e-09	1.24473e-08	10.47	24.71	26.68	0.407472	-2.45415
Supt16h	0.85562	6.09315	3.58185e-09	1.57256e-08	8.25	19.76	20.73	0.407508	-2.45394
Plag1	0.846513	2.45903	0.00299179	0.0059869	0.64	1.56	1.58	0.407643	-2.45312
Saal1	0.770147	3.13409	0.00165231	0.00346682	1.49	3.7	3.61	0.407661	-2.45302
AK057615|Ip6k2	0.917125	4.67952	6.40592e-10	3.01169e-09	8.18	19.15	20.94	0.408082	-2.45049
Nr4a2	0.832233	1.47561	0.00502902	0.00962157	0.5	1.21	1.24	0.408163	-2.45
Fam129b	0.852163	6.26748	3.80635e-09	1.66421e-08	11.44	26.54	29.51	0.408207	-2.44974
Thra	0.834688	7.61962	5.8675e-09	2.52617e-08	49.74	112.91	130.76	0.408257	-2.44944
Srrm1	0.862446	6.95919	2.26239e-09	1.00688e-08	17.24	42.54	41.82	0.408725	-2.44664
Srbd1	0.868849	3.96569	1.5256e-05	4.36795e-05	2.71	6.51	6.75	0.408748	-2.44649
Phactr1	0.864344	3.97925	1.56461e-05	4.47259e-05	1.75	3.67	4.89	0.408879	-2.44571
Hhat	0.924788	2.2078	0.00133289	0.00284512	0.92	2.16	2.34	0.408889	-2.44565
NIRF|Uhrf2	0.776814	5.38329	9.4869e-08	3.57557e-07	7.05	16.83	17.65	0.408933	-2.44539
Usp42	0.822524	4.40845	3.2024e-08	1.27884e-07	2.28	5.41	5.73	0.409336	-2.44298
Hat1	0.846486	5.67295	6.47755e-09	2.78126e-08	19.02	49.52	43.38	0.409473	-2.44217
Lrrc8d	0.849976	4.64535	9.62457e-09	4.0691e-08	3.49	8.45	8.59	0.409624	-2.44126
Ick	0.74703	5.17508	3.04053e-07	1.0777e-06	3.64	8.76	9.01	0.409679	-2.44093
H1f0	0.846489	7.83631	3.8332e-09	1.67537e-08	56.66	138.57	137.95	0.409808	-2.44017
Pias3	0.850101	4.70604	8.77968e-09	3.72182e-08	4.92	11.32	12.69	0.409829	-2.44004
Pms2|BC083502	0.835996	3.35817	0.000618275	0.00139392	1.83	4.5	4.43	0.409854	-2.43989
Znf512b	0.847855	5.66585	5.6145e-09	2.42383e-08	5.08	11.89	12.89	0.410008	-2.43898
Ccdc142	0.841176	2.61394	0.00296843	0.00594671	0.9	1.97	2.42	0.410023	-2.43889
Zbtb49|Zfp509	0.852774	2.3648	0.00278246	0.00559978	1.06	2.36	2.81	0.410058	-2.43868
A430110N23Rik	0.844873	4.69865	1.04469e-08	4.40063e-08	3.33	7.35	8.89	0.410099	-2.43844
Hnrnpl	0.883136	7.74184	8.60541e-10	3.99684e-09	61.01	150.11	147.36	0.410193	-2.43788
Lyst	0.846502	4.39899	2.09328e-05	5.87908e-05	0.95	2.21	2.42	0.410367	-2.43684
Zmiz1	0.919445	6.6816	2.16464e-10	1.07175e-09	12.48	29.66	31.16	0.410391	-2.4367
Tdrkh|AK018134	0.93094	2.9259	0.000169778	0.000418583	1.88	4.31	4.85	0.41048	-2.43617
Phf12	0.81767	5.82097	1.76314e-08	7.24168e-08	7.31	17.66	17.95	0.410559	-2.4357
Gtl3	0.900482	5.56569	7.24731e-10	3.39091e-09	20.35	49.38	49.75	0.410572	-2.43563
Prkar2b	0.87197	2.44192	0.00611628	0.0115055	0.93	2.74	1.79	0.410596	-2.43548
Inha	0.839183	2.60326	0.00307157	0.00612527	2.47	5.69	6.34	0.41064	-2.43522
2410002O22Rik	0.843779	0.770976	0.0135748	0.0239405	0.61	1.25	1.72	0.410774	-2.43443
Arhgef25	0.821523	4.61208	2.7053e-08	1.08925e-07	6.25	13.82	16.61	0.410779	-2.4344
Efemp2	0.841057	4.6455	1.34761e-08	5.60398e-08	9.41	22.69	23.12	0.410827	-2.43411
Zfp326|Znf326	0.946216	5.02944	1.51659e-10	7.62204e-10	6.66	16.28	16.14	0.410857	-2.43393
Atf7	0.846841	4.65771	1.03987e-08	4.38176e-08	6.66	15.4	17.02	0.410857	-2.43393
Zfp628	0.838168	3.65376	3.25251e-05	8.89634e-05	1.97	4.43	5.15	0.411273	-2.43147
Shisa4	0.807976	2.69299	0.00407934	0.00795962	3.48	7.09	9.83	0.411348	-2.43103
Pycard	0.845192	3.8952	2.72322e-05	7.52657e-05	3.98	10.51	8.84	0.41137	-2.4309
Carns1	0.922908	6.31552	2.00835e-10	9.9905e-10	13.8	31.9	35.11	0.411879	-2.4279
Cgnl1	0.954824	6.80667	4.17921e-11	2.20347e-10	9.76	21.25	26.14	0.411901	-2.42777
Ccdc61	0.837302	3.71495	3.32019e-05	9.06383e-05	3.77	9.07	9.23	0.412022	-2.42706
Npat	0.844007	4.69655	1.16069e-08	4.86341e-08	1.9	4.57	4.65	0.412148	-2.42632
Nfia	0.842563	6.47418	5.16521e-09	2.23902e-08	5.04	11.22	13.23	0.41227	-2.4256
AK031468|1700012D14Rik	0.901472	0.84345	0.00862198	0.0157696	0.47	1.22	1.06	0.412281	-2.42553
Mkl1	0.838248	4.42563	1.74966e-08	7.18862e-08	2.74	6.37	6.92	0.41234	-2.42518
Hnrnpul1	0.868994	6.85699	1.72977e-09	7.79689e-09	23.21	55.3	57.25	0.412439	-2.4246
Actn1	0.837426	6.59346	6.50649e-09	2.79274e-08	14.33	34.03	35.43	0.412612	-2.42359
Tubb4	0.83242	3.44881	0.000633064	0.00142381	2.8	6.6	6.96	0.412979	-2.42143
Aff3	0.766008	3.21325	0.00167645	0.00351223	0.89	2.04	2.27	0.412993	-2.42135
AK015855|BC020150	0.860265	0.948103	0.0112097	0.0200618	0.63	1.74	1.31	0.413115	-2.42063
Atp1b2	0.832247	5.73137	9.74902e-09	4.11896e-08	10.06	22.4	26.3	0.413142	-2.42048
D16Ertd472e	0.563297	3.32926	0.0197916	0.0336361	1.29	3	3.24	0.413462	-2.4186
Mmp23	0.831257	4.04135	3.26748e-05	8.93148e-05	6.91	16.11	17.31	0.413525	-2.41823
Reep4	0.83027	3.11175	0.000746545	0.00165659	4.06	10.49	9.14	0.413653	-2.41749
Thsd1	0.825538	4.31303	3.39783e-05	9.2678e-05	3.92	9.28	9.65	0.414157	-2.41454
Gm13253	0.806263	0.224694	0.0232136	0.0388939	1.17	2.75	2.9	0.414159	-2.41453
2610039C10Rik	0.828691	2.51665	0.00362645	0.00713746	2.68	6.65	6.29	0.414219	-2.41418
Zmym2	0.669713	6.18441	2.9555e-06	9.33955e-06	7.35	16.11	19.37	0.414318	-2.41361
Zfp423	0.831229	2.84021	0.000757238	0.00167915	0.8	1.74	2.12	0.414508	-2.4125
Twist2	0.817474	1.13979	0.0143524	0.0251509	1.02	2.09	2.83	0.414634	-2.41176
mKIAA0357|Tubgcp3	0.817327	5.49267	2.03204e-08	8.28171e-08	6.93	16.61	16.81	0.414722	-2.41126
Tbcd	0.829461	4.70319	2.04515e-08	8.32712e-08	3.68	9.02	8.71	0.415116	-2.40897
Lsm11	0.680783	4.24651	0.000598122	0.00135161	1.73	4.31	4.02	0.415366	-2.40751
Ube2s	0.824294	6.87545	1.16277e-08	4.87047e-08	76.4	205.34	162.5	0.415398	-2.40733
Tnfrsf11b	0.831014	1.56691	0.0111813	0.0200229	0.59	1.64	1.2	0.415493	-2.40678
Vat1	0.772803	5.82075	9.25338e-08	3.49067e-07	11.36	26.19	28.48	0.415584	-2.40625
Prrc2c|Bat2l2|Bat2d	0.932703	7.57025	1.00551e-10	5.12662e-10	16.37	37.29	41.43	0.415904	-2.4044
Fam46c	0.832972	1.35962	0.0118717	0.0211489	0.73	1.9	1.61	0.415954	-2.40411
Ift140	0.924809	4.21712	3.58759e-06	1.1214e-05	2.18	4.07	6.41	0.416031	-2.40367
Prkci	0.825925	5.15215	1.7021e-08	7.0046e-08	4.39	10.3	10.8	0.416114	-2.40319
Nxt1	0.808082	3.34095	0.000919674	0.00201154	6.7	16.36	15.84	0.416149	-2.40299
Sepn1	0.825643	6.10266	1.18538e-08	4.96355e-08	11.14	26.61	26.92	0.416215	-2.4026
D6Wsu116e	0.818631	5.92391	1.50158e-08	6.20964e-08	7.95	17.02	21.18	0.41623	-2.40252
Arid3a	0.921683	2.39262	0.00132932	0.00283799	0.56	1.34	1.35	0.416357	-2.40179
Slc35e2	0.821957	4.29921	3.63789e-05	9.8695e-05	1.72	3.95	4.31	0.416465	-2.40116
AK007436	0.816837	2.34996	0.00418504	0.00815581	2.31	5.56	5.53	0.416592	-2.40043
Ube2e2	0.815081	3.73134	5.0185e-05	0.000133409	5.87	12.77	15.41	0.416608	-2.40034
Fancf	0.823271	1.52134	0.00580247	0.010973	1	2.47	2.33	0.416667	-2.4
Ston1	0.820704	4.32292	3.76794e-05	0.000102005	3.78	8.99	9.15	0.416759	-2.39947
Rcn1	0.822515	6.03224	1.3314e-08	5.54023e-08	12.03	27.8	29.93	0.416768	-2.39942
Shisa2	0.827629	1.95347	0.00442798	0.00857388	0.69	1.64	1.67	0.416918	-2.39855
D18Ertd653e	0.839443	4.14816	2.65728e-05	7.35874e-05	4.07	9.48	10.04	0.417008	-2.39803
Nxf1	0.8192	6.2551	1.40894e-08	5.84561e-08	19.24	43.96	48.3	0.417082	-2.39761
Sart3	0.822211	5.32724	1.79038e-08	7.3393e-08	6.25	14.61	15.36	0.417084	-2.3976
Parn	0.821061	4.67168	2.67556e-08	1.07762e-07	4.96	11.1	12.68	0.417157	-2.39718
Taf6l	0.818756	3.08385	0.000840961	0.00185248	2.23	5.17	5.52	0.417212	-2.39686
Cd79b	0.82219	-0.0982751	0.0258989	0.0430347	0.48	1.17	1.13	0.417391	-2.39583
Srsf11|Sfrs11	0.807786	6.75164	2.03868e-08	8.30611e-08	29.29	71.52	68.77	0.417564	-2.39484
Ammecr1l	0.855893	5.31334	4.98235e-09	2.16197e-08	7.14	17.02	17.17	0.417666	-2.39426
Cdhr4|D330022A01Rik|AK197603	1.22015	-0.734159	0.0032241	0.00640825	0.52	1.34	1.15	0.417671	-2.39423
Pxn	0.820644	6.52288	1.22931e-08	5.13393e-08	13.92	31.16	35.49	0.417704	-2.39404
AK196542	0.787605	0.781185	0.0210771	0.0356155	4.48	11.85	9.6	0.417716	-2.39397
Bcl2l12	0.843119	3.34399	0.000557789	0.00126634	5.2	12.47	12.42	0.417838	-2.39327
AK086315	0.815772	2.45251	0.00417218	0.008132	0.7	1.75	1.6	0.41791	-2.39286
Twist1	0.82103	1.82569	0.00484399	0.00929843	1.29	3.18	2.99	0.418152	-2.39147
AK209302|Naa40	0.734305	5.6373	4.11075e-07	1.43679e-06	11.1	26.47	26.62	0.418158	-2.39144
mKIAA1122|Smarcad1	0.93124	5.23717	2.30082e-10	1.13474e-09	5.11	11.54	12.9	0.418167	-2.39139
Arpp21	0.839078	1.43542	0.00509798	0.00973586	0.46	1.05	1.15	0.418182	-2.3913
Agpat9	0.81049	5.09361	3.11403e-08	1.2463e-07	6.68	15.46	16.48	0.418284	-2.39072
Rcn3	0.810591	5.96928	2.0821e-08	8.46394e-08	26.92	59.56	69.12	0.418402	-2.39004
Stk3	0.813181	4.35493	4.27471e-05	0.000114695	3.98	8.97	10.05	0.418507	-2.38945
Txndc5	0.815141	6.94925	1.4252e-08	5.9092e-08	27.05	61.46	67.68	0.418925	-2.38706
Flna	0.818441	8.95224	1.08558e-08	4.55924e-08	32.3	76.66	77.54	0.418936	-2.387
Zfp738	0.606358	2.75789	0.0134633	0.0237671	1.1	2.45	2.8	0.419048	-2.38636
Krt80	0.752407	2.5111	0.0298712	0.048955	1.23	3.91	1.96	0.41908	-2.38618
Fam123b	0.813537	4.4044	4.18398e-05	0.000112356	1.36	3.06	3.43	0.419106	-2.38603
Efna5	0.811364	5.09262	3.60682e-05	9.79988e-05	3.59	7.3	9.83	0.419148	-2.38579
Nbea	0.963381	5.70945	4.44869e-11	2.34014e-10	3.24	7.23	8.22	0.419417	-2.38426
Bend3	0.814523	4.61282	3.6685e-08	1.45592e-07	2.22	5.14	5.44	0.41966	-2.38288
Polh	0.810389	3.84446	5.89684e-05	0.000155325	3.2	8.85	6.4	0.419672	-2.38281
Cdkn2aipnl	0.808464	4.74574	4.27697e-08	1.68251e-07	8.47	20.19	20.12	0.420243	-2.37957
Tpk1|mTPK1	0.827309	2.75295	0.000852057	0.00187237	1.53	3.45	3.83	0.42033	-2.37908
Acvr1b	0.809484	4.88998	3.66879e-08	1.45592e-07	5.1	11.81	12.45	0.420445	-2.37843
mKIAA4075|Chd4	0.792694	8.3571	2.93079e-08	1.17519e-07	28.6	64.5	71.52	0.420526	-2.37797
Ucp3	0.805077	5.59825	2.96201e-08	1.18733e-07	11.28	25.24	28.38	0.420739	-2.37677
Rasgef1b	0.859312	3.82681	1.91356e-05	5.4091e-05	2.71	5.85	7.03	0.420807	-2.37638
Shc2	0.807213	2.94933	0.00104413	0.00226654	1.09	2.36	2.82	0.420849	-2.37615
Srsf1	0.810283	7.46945	1.69771e-08	6.99107e-08	19.19	46.44	44.75	0.420879	-2.37598
Ddx39	0.808643	5.35735	3.21969e-08	1.28534e-07	14.73	37.86	32.13	0.420917	-2.37576
Ttc3	0.714646	7.43027	5.33588e-07	1.84435e-06	18.16	38.26	48.01	0.421004	-2.37528
Zbtb10	0.807621	4.82359	4.02427e-08	1.58754e-07	2.08	4.7	5.18	0.421053	-2.375
Pabpn1	0.804441	6.6171	2.38173e-08	9.63869e-08	32.6	77.28	77.55	0.421107	-2.37469
mKIAA0720|Plekhg5	0.823573	5.40653	1.60578e-08	6.62704e-08	6.34	14.36	15.75	0.421123	-2.37461
Adnp2	0.810842	4.71723	4.06676e-08	1.6038e-07	3.5	8.51	8.11	0.421179	-2.37429
Pja1	0.848152	5.68837	5.52112e-09	2.38515e-08	11.42	26.14	28.05	0.42148	-2.37259
Mapk1ip1l	0.806906	6.04325	2.42151e-08	9.7872e-08	8.18	18.71	20.1	0.421541	-2.37225
Sept5|Cdcrel-1	0.803803	3.83175	6.28094e-05	0.000164826	3.91	9.13	9.42	0.421563	-2.37212
Cspp1	0.796238	3.39543	0.0010654	0.00230875	1.52	3.46	3.75	0.421637	-2.37171
Prkar1b	0.804684	1.66502	0.00610442	0.0114866	0.69	1.58	1.69	0.422018	-2.36957
Myh7b	0.689479	7.28676	1.30569e-06	4.29524e-06	15.87	34.28	40.92	0.422074	-2.36925
Rftn2	0.772782	4.05701	0.000103825	0.000264148	2.7	5.8	6.99	0.422205	-2.36852
Sin3a	0.808	5.96616	2.3363e-08	9.46696e-08	6.91	15.43	17.3	0.422243	-2.36831
Rnf122	0.808039	4.23636	5.14823e-05	0.000136657	2.99	7.38	6.78	0.422316	-2.36789
Wiz|wiz	0.816064	5.6543	1.85961e-08	7.60586e-08	7.29	15.69	18.83	0.422364	-2.36763
Dio2	0.804008	2.75305	0.00118558	0.00255176	0.64	1.46	1.57	0.422442	-2.36719
2013-09-09	0.77621	6.26837	7.4401e-08	2.84046e-07	13.09	30.88	31.09	0.422462	-2.36707
Zdhhc12	0.796435	2.59475	0.00484572	0.00930034	3.3	7.33	8.29	0.422535	-2.36667
Hdgfrp3	0.798153	4.77007	6.06709e-08	2.34381e-07	2.8	6.58	6.67	0.422642	-2.36607
Ccnd3	0.80133	7.04061	2.48523e-08	1.00384e-07	38.83	91.14	92.6	0.422662	-2.36595
Ncoa7	0.952506	3.72827	2.69063e-06	8.54944e-06	1.79	4.38	4.09	0.422668	-2.36592
Hspa2	0.801893	3.08421	0.00109676	0.00237185	1.9	4.68	4.31	0.422692	-2.36579
Tle2	0.815821	3.88904	4.60868e-05	0.000123109	3.31	7.01	8.65	0.422733	-2.36556
Ighmbp2	0.780703	3.10727	0.00138056	0.00293453	1.25	2.7	3.21	0.423012	-2.364
2900026A02Rik	0.802489	6.39292	2.63623e-08	1.06279e-07	7.97	18.33	19.35	0.423036	-2.36386
Apold1	0.797737	4.5289	5.51667e-05	0.000145766	3.99	8.48	10.38	0.423118	-2.36341
AK196015	0.768235	2.56407	0.00655451	0.0122661	12.19	27.9	29.7	0.423264	-2.36259
Gucy1b3	0.79984	5.58666	3.68082e-08	1.45977e-07	8.39	19.02	20.62	0.42331	-2.36234
Tril	0.799945	4.29144	5.68213e-05	0.000149919	2.03	4.44	5.15	0.423358	-2.36207
Pold2	0.799865	5.1315	4.97761e-08	1.94366e-07	13.1	33.43	28.45	0.4234	-2.36183
Crebbp	0.776046	5.51117	9.00197e-08	3.40292e-07	3.39	7.67	8.34	0.423485	-2.36136
Fam160b1|mKIAA1600	0.799587	5.25681	4.33737e-08	1.70475e-07	3.77	8.67	9.13	0.423596	-2.36074
2610042L04Rik	0.796535	4.89584	5.05417e-05	0.000134301	3.18	6.22	8.79	0.423718	-2.36006
Phc1	0.6914	4.82119	2.32213e-06	7.4266e-06	4.57	10.41	11.16	0.423737	-2.35996
Nfatc4	1.1895	1.09069	0.000533239	0.00121408	0.6	1.47	1.36	0.424028	-2.35833
Gnb4|Gnb2	0.812712	5.21965	2.78708e-08	1.12005e-07	7.57	17.99	17.71	0.42409	-2.35799
Pbx2	0.795779	5.18758	5.15558e-08	2.00944e-07	7.46	17.08	18.09	0.424225	-2.35724
Tra2b	0.819406	6.64312	1.36104e-08	5.65743e-08	26.81	65.01	61.31	0.424478	-2.35584
Hectd2	0.83172	2.79943	0.000791011	0.00175005	0.83	1.99	1.92	0.424552	-2.35542
Stx16	0.795332	5.82745	3.98839e-08	1.57485e-07	8.64	19.46	21.24	0.42457	-2.35532
Arhgap6	0.876552	3.4706	1.76055e-05	4.99663e-05	1.38	3.29	3.21	0.424615	-2.35507
Wbscr27	0.777313	1.41415	0.0171564	0.0295981	0.55	1.15	1.44	0.42471	-2.35455
Pcgf3	0.801877	5.70163	3.36421e-08	1.3405e-07	7.94	18.61	18.78	0.424712	-2.35453
Zbtb8a	0.795452	2.93976	0.0012419	0.00266527	2.01	4.42	5.04	0.424947	-2.35323
Gpr182	0.790651	2.88658	0.00131719	0.00281446	2.62	5.84	6.48	0.425325	-2.35115
Prex1	0.975239	4.79692	1.03778e-06	3.46062e-06	2.55	6.45	5.54	0.425354	-2.35098
Srsf4	0.797599	5.90006	3.66785e-08	1.45592e-07	15.03	34.81	35.86	0.425357	-2.35096
Gm2897|2610042L04Rik|Gm10406	0.779032	1.83759	0.00712381	0.0132128	1	1.98	2.72	0.425532	-2.35
Hel308|Helq	0.794747	2.84844	0.00129055	0.00276312	1.23	2.84	2.94	0.425606	-2.34959
Klhdc3	0.794668	7.13724	3.13451e-08	1.25373e-07	39.41	91.03	94.14	0.425663	-2.34928
Arfip2	0.782731	5.0565	8.87446e-08	3.35672e-07	5.9	13.43	14.29	0.425685	-2.34915
Ptgr1	0.795444	3.1913	0.00115977	0.00250044	2.55	6.35	5.63	0.42571	-2.34902
Sfswap|Srsf8	0.731768	5.89242	4.11144e-07	1.43679e-06	8.94	20.84	21.16	0.425714	-2.34899
Rnf2	0.789381	5.39594	5.79422e-08	2.24524e-07	7.96	17.62	19.77	0.425782	-2.34862
Sema6d	0.783493	6.62064	5.21838e-08	2.03329e-07	8.77	20.32	20.87	0.425832	-2.34835
Abca9	0.783413	5.16174	7.89766e-08	3.0079e-07	3.19	6.9	8.07	0.426186	-2.34639
Stc1	0.794017	2.22993	0.00562073	0.0106619	0.71	1.73	1.6	0.426426	-2.34507
Phrf1	0.848223	5.68349	5.5143e-09	2.38301e-08	6.09	13.85	14.69	0.426769	-2.34319
BC053974|Usp3	0.802354	4.49808	5.15663e-05	0.000136823	6.21	13.73	15.37	0.426804	-2.343
Epm2aip1	0.791344	6.43127	4.0017e-08	1.57913e-07	6.62	15.12	15.89	0.426959	-2.34215
Srsf2	0.787111	7.22352	4.40328e-08	1.72845e-07	49.62	122.35	110.06	0.427004	-2.3419
Nr2f2	0.787407	4.02174	7.91091e-05	0.000204218	2.18	4.65	5.56	0.427032	-2.34174
Zbed3	0.785973	4.83257	9.32462e-08	3.51545e-07	8.95	21.39	20.52	0.427106	-2.34134
Zfp462	0.787553	4.61328	1.01476e-07	3.80873e-07	1.28	3.06	2.93	0.427379	-2.33984
Mbtps1	0.793268	6.97868	3.38045e-08	1.34655e-07	16.69	38.33	39.76	0.427456	-2.33942
Fam100b	0.781173	5.65171	7.26709e-08	2.7779e-07	20.82	47.31	50.08	0.427559	-2.33886
Purb	0.783651	3.28831	0.00136125	0.00289688	5.49	14.11	11.57	0.42757	-2.3388
Rcc2	0.786761	5.68275	5.94962e-08	2.30194e-07	7.74	17.98	18.22	0.427624	-2.3385
[truncated: 5,767 more rows]
